# Supplementary material for: MAPK pathway mutations in head and neck cancer affect immune microenvironments and ErbB3 signaling
Source: Life Sci Alliance. 2020 May 7;3(6):e201900545. doi: 10.26508/lsa.201900545 (PMC7219112; doi:10.26508/lsa.201900545)
Supplement: Supplementary file 2 [file LSA-2019-00545_TableS2.xlsx]

## Sheet: Supplementary Table S2
Table S2: Subsite distribution of MAPK pathway mutations in HNSCC tumors (Upper panel) and subsite distributions of HPV-positivity in the TCGA HNSCC cohort (Lower panel).
MAPK Pathway Mutation
(n=95; 2 cases of HPV +ve, 83 cases of HPV -ve & 2 cases of HPV status n.a.)
Tumor sites	Case no.	Percent Case
Oral Cavity:
Alveolar Ridge	3	0.0315789
Buccal Mucosa	11	0.115789
Floor of mouth	13	0.136842
Hard Palate	3 (1)*	0.0315789
Lip	1	0.0105263
Oral Cavity	15	0.157895
Oral Tongue	17 (1)*	0.178947
Oropharyngeal:
Oropharynx	0	0
Tonsil	4 (4)*	0.0421053
Base of tongue	5 (3)*	0.0526316
Hypopharyngeal:
Hypopharynx	3 (1)*	0.0315789
Laryngeal:
Larynx	20	0.210526
* Bracketed number: No. of HPV +ve cases
HPV positive (n=84)
Tumor sites	Case no.	Percent Case
Oral Cavity:
Alveolar Ridge	5	0.0595238
Floor of mouth	2	0.0238095
Hard Palate	1	0.0119048
Oral Cavity	6	0.0714286
Oral Tongue	9	0.107143
Oropharyngeal:
Oropharynx	2	0.0238095
Tonsil	37	0.440476
Base of tongue	15	0.178571
Hypopharyngeal:
Hypopharynx	2	0.0238095
Laryngeal:
Larynx	5	0.0595238
