# Supplementary material for: MAPK pathway mutations in head and neck cancer affect immune microenvironments and ErbB3 signaling
Source: Life Sci Alliance. 2020 May 7;3(6):e201900545. doi: 10.26508/lsa.201900545 (PMC7219112; doi:10.26508/lsa.201900545)
Supplement: Supplementary file 3 [file LSA-2019-00545_TableS3.xlsx]

## Sheet: Supplementary Table S3
Table S3: Pan-cancer analyses results for associations between MAPK proteome components (individual MAPK protein components) in patient tumors and overall survival in 33 cancer types(TCPA database). Respective Log-Rank P values are shown.
TCGA Cancer type in the TCPA database	Overexpression of MAPK pathway proteome components	Overall survival versus corresponding underexpressors		Significance (Log Rank P-value extracted from TCPA)
Head and neck squamous cell carcinoma (n=346, TCGA)	ARAF	Better		P=8.2194x10-3
	BRAF(pS445)	Better		P=0.040572
Adrenocortical carcinoma (n=46, TCGA)	ARAF(pS229)	Better		P=6.5511x10-4
	NRAS	Better		P=1.8047x10-3
	MAPK1		Poorer	P=1.3012x10-5
	P90RSK		Poorer	P=6.139x10-3
	MAP2K1		Poorer	P=0.022022
Bladder urothelial (n=344, TCGA)	BRAF(pS445)	Better		P=0.017645
	SHC (pY317)	Better		P=0.027714
Breast Invasive Carcinoma (n=901, TCGA)	NIL
Cervical squamous cell carcinoma & endocervical adenocarcinoma (n=171, TCGA)	BRAF	Better		P=0.018356
	MEK1/2(pS217, S221)		Poorer	P=0.04446
Cholanigiocarcinoma (n=30, TCGA)	MEK1/2(pS217, S221)		Poorer	P=0.013451
Colon adenocarcinoma (n=358, TCGA)	BRAF		Poorer	P=0.019606
Diffuse Large B cell lymphoma (n=33, TCGA)	NIL
Cutaneous melanoma (n=354, TCGA)	P90RSK	Better		P=0.012028
	MEK1/2(pS217, S221)		Poorer	P=0.015406
	MAPK1		Poorer	P=0.02757
Endometrial carcinoma (n=244, TCGA)	MAPK1/3(pT202, Y204)	Better		P=0.043182
Esophageal carcinoma (n=126, TCGA)	MAPK1/3(pT202, Y204)	Better		P=2.9979x10-3
Glioblastoma multiforme (GBM; n=205, TCGA)	NIL
Kidney Chromophobe (n=63, TCGA)	P90RSK(pT359, pS363)	Better		P=0.027112
Kidney (renal, TCGA) clear cell carcinoma (n=445, TCGA)	BRAF(pS445)	Better		P=0.042255
	SHC (pY317)	Better		P=5.4753x10-6
	MAPK1/3(pT202, Y204)	Better		P=1.1684x10-4
	P90RSK	Better		P=4.7133x10-4
	CRAF(pS338)	Better		P=2.9464x10-3
	MAP2K1	Better		P=0.025807
	NRAS	Better		P=0.038533
Kidney (renal, TCGA) Papillary cell carcinoma (n=208, TCGA)	P90RSK	Better		P=5.6699x10-3
	SHC (pY317)		Poorer	P=0.012289
	DUSP4		Poorer	P=0.025002
Liver hepatocellular carcinoma (n=184, TCGA)	CRAF(p338)	Better		P=0.010578
	BRAF		Poorer	P=0.035678
Low grade glioma (n=427, TCGA)	CRAF		Poorer	P=0.010968
	NRAS	Better		P=7.4596x10-4
	ARAF(pS229)	Better		P=4.03666x10-4
	CRAF(pS338)	Better		P=1.7051x10-3
	SHC(pY317)	Better		P=0.023166
Lung adenocarcinoma (n=362, TCGA)	NIL
Lung squamous cell carcinoma (n=325, TCGA)	BRAF(pS445)	Better		P=0.034871
Mesothelioma (n=61, TCGA)	BRAF(pS445)	Better		P=9.6279x10-3
Ovarian serous cystadenocarcinoma (n=411, TCGA)	MAPK1/3(pT202, Y204)		Poorer	P=1.0604x10-5
	MEK1/2(pS217, S221)		Poorer	P=1.9739x10-3
	ARAF(pS229)		Poorer	P=0.013419
	P90RSK(pT359, pS363)		Poorer	P=0.017905
Pancreatic adenocarcinoma (n=105, TCGA)	BRAF(pS445)	Better		P=8.30209x10-4
	P90RSK(pT359, pS363)		Poorer	P=0.016789
Pheochromocytoma and Paraganglioma (n=81, TCGA)	NIL
Prostate adenocarcinoma (n=351, TCGA)	NIL
Rectum adenocarcinoma (n=130, TCGA)	NIL
Sarcoma (n=221, TCGA)	NRAS	Better		P=0.011224
	MAPK1/3(pT202, Y204)	Better		P=0.040769
	CRAF		Poorer	P=7.9695x10-4
Stomach adenocarcinoma (n=392, TCGA)	BRAF(pS445)	Better		P=0.023632
	P90RSK	Better		P=6.0869x10-3
Testicular germ cell tumors (n=118, TCGA)	NIL
Thyroid carcinoma (n=374, TCGA)	NIL
Thymoma (n=90, TCGA)	MEK1/2(pS217, S221)	Better		P=0.010501
	SHC (pY317)		Poorer	P=1.1584x10-3
	P90RSK(pT359, pS363)		Poorer	P=6.9661x10-3
	CRAF	Better		P=0.025852
	MAPK1		Poorer	P=0.045634
	DUSP4		Poorer	P=0.045787
Uterine carcinosarcoma (n=48, TCGA)	MEK1/2(pS217, S221)	Better		P=0.022099
Uterine corpus endometrial carcinoma (n=404, TCGA)	P90RSK	Better		P=3.7569x10-4
Uveal Melanoma (n=12, TCGA)	NIL
