# Supplementary material for: MAPK pathway mutations in head and neck cancer affect immune microenvironments and ErbB3 signaling
Source: Life Sci Alliance. 2020 May 7;3(6):e201900545. doi: 10.26508/lsa.201900545 (PMC7219112; doi:10.26508/lsa.201900545)
Supplement: Supplementary file 4 [file LSA-2019-00545_TableS4.xlsx]

## Sheet: Supplementary Table S4
Table S4: Top 19 proteins significantly associated with patient OS in the HNSCC TCPA dataset. Spearman Rank Correlation Coefficients and respective P values are shown. Phospho-EGFR(Y1173) level only reaches a borderline significance for OS association in HNSCC TCPA dataset (P=0.0508).
Protein in Primary HNSCC (TCPA, USA)	Gene	Log-Rank test (P values)	Prognosis (with protein overexpression)
p-ErbB3 (Y1289)	ERBB3	0.00064897	Poorer
E2F1	E2F1	0.001179	Poorer
RAPTOR	RPTOR	0.0016155	Poorer
ECADHERIN	CDH1	0.0036528	Better
FIBRONECTIN	FN1	0.0046075	Poorer
p-RET (Y905)	RET	0.0055726	Better
p-X4EBP1 (T37T46)	EIF4EBP1	0.0065735	Better
SYNAPTOPHYSIN	SYP	0.0068397	Poorer
p-P27 (T198)	CDKN1B	0.0078383	Better
ARAF	ARAF	0.0082194	Better
p-ERALPHA (S118)	ESR1	0.020148	Poorer
p-X4EBP1 (T70)	EIF4EBP1	0.021059	Better
AXL	AXL	0.023227	Poorer
BAK	BAK1	0.028101	Poorer
P16INK4A	CDKN2A	0.028246	Better
MYH11	MYH11	0.031658	Poorer
BCL2A1	BCL2A1	0.034961	Better
p-BRAF (S445)	BRAF	0.040572	Better
CYCLIND1	CCND1	0.043234	Poorer
p-EGFR (Y1173)	EGFR	0.050755	Poorer
