# Supplementary material for: MAPK pathway mutations in head and neck cancer affect immune microenvironments and ErbB3 signaling
Source: Life Sci Alliance. 2020 May 7;3(6):e201900545. doi: 10.26508/lsa.201900545 (PMC7219112; doi:10.26508/lsa.201900545)
Supplement: Supplementary file 7 [file LSA-2019-00545_Supplemental_Data_1.xlsx]

## Sheet: MAPK_DEG (1793)
Gene ID	Gene symbol	Group	Base Mean	logFC	FC	P-Value	FDR
ENSG00000110484	SCGB2A2	protein_coding	10.1937	5.18046	36.2639	1.22e-31	7.08e-27
ENSG00000249568	AC104793.1	long_non_coding	1.48046	3.22624	9.35827	0.00010005	0.00838549
ENSG00000185634	SHC4	protein_coding	92.5949	1.77411	3.42028	3.36e-19	3.32e-15
ENSG00000179046	TRIML2	protein_coding	142.527	1.74307	3.34747	2.58e-08	1.69e-05
ENSG00000228528	AC068057.1	long_non_coding	1.18485	1.67215	3.1869	0.000527869	0.0250178
ENSG00000221986	MYBPHL	protein_coding	27.6441	1.54281	2.91362	9.65e-12	2.94e-08
ENSG00000255704	AC140063.1	pseudogene	1.16924	1.50472	2.83769	0.000110325	0.00897396
ENSG00000229807	XIST	long_non_coding	570.902	1.46273	2.75629	0.000673097	0.0290264
ENSG00000169248	CXCL11	protein_coding	2616.43	1.4393	2.7119	2.07e-08	1.55e-05
ENSG00000108342	CSF3	protein_coding	589.641	1.41716	2.67059	7.65e-09	7.14e-06
ENSG00000101977	MCF2	protein_coding	12.1049	1.34301	2.5368	2.31e-09	2.78e-06
ENSG00000270641	TSIX	long_non_coding	10.5167	1.24965	2.37784	4.12e-08	2.54e-05
ENSG00000176659	C20orf197	long_non_coding	94.5307	1.18373	2.27164	1.93e-06	0.000462207
ENSG00000205592	MUC19	long_non_coding	7.1168	1.16264	2.23867	0.000336865	0.0189762
ENSG00000201078	RN7SKP214	ncRNA	0.339531	1.16003	2.23463	0.00035758	0.0198175
ENSG00000120210	INSL6	protein_coding	1.42647	1.13153	2.19091	0.000190951	0.01298
ENSG00000100450	GZMH	protein_coding	246.538	1.12902	2.18709	2e-08	1.54e-05
ENSG00000205426	KRT81	protein_coding	133.897	1.12688	2.18385	2.11e-08	1.55e-05
ENSG00000168062	BATF2	protein_coding	965.766	1.12575	2.18214	9.27e-09	8.14e-06
ENSG00000137033	IL33	protein_coding	848.126	1.12296	2.17794	1.71e-07	7.21e-05
ENSG00000256039	LINC02446	long_non_coding	63.2106	1.09341	2.13378	1.63e-06	0.000408415
ENSG00000268088	AC093063.1	pseudogene	2.80082	1.08195	2.11689	0.00127184	0.0440277
ENSG00000169245	CXCL10	protein_coding	8002.54	1.07417	2.1055	5.23e-06	0.000957985
ENSG00000233916	ZDHHC20P1	pseudogene	4.53387	1.06225	2.08818	6.84e-09	6.6e-06
ENSG00000235576	LINC01871	long_non_coding	42.0037	1.05487	2.07753	1.68e-08	1.4e-05
ENSG00000255071	SAA2-SAA4	protein_coding	121.343	1.05418	2.07653	3.95e-06	0.000791662
ENSG00000111537	IFNG	protein_coding	42.1814	1.04687	2.06604	8.16e-07	0.000249998
ENSG00000156219	ART3	protein_coding	52.4784	1.03292	2.04616	1.46e-05	0.0020355
ENSG00000198883	PNMA5	protein_coding	33.4476	1.03098	2.04342	0.00112594	0.0408065
ENSG00000113249	HAVCR1	protein_coding	3.17304	1.0186	2.02595	8.4e-06	0.00132611
ENSG00000179593	ALOX15B	protein_coding	1229.64	1.01644	2.02292	4.71e-06	0.000884794
ENSG00000254831	KRT18P58	pseudogene	1.25525	1.00341	2.00473	0.00115703	0.0413379
ENSG00000167633	KIR3DL1	protein_coding	4.04295	0.989926	1.98608	7.65e-05	0.00687978
ENSG00000100453	GZMB	protein_coding	740.882	0.982803	1.9763	4.19e-09	4.41e-06
ENSG00000205809	KLRC2	protein_coding	12.8536	0.980672	1.97338	6.33e-06	0.00107254
ENSG00000115523	GNLY	protein_coding	1355.2	0.974355	1.96476	5.57e-08	3.24e-05
ENSG00000253988	AC079015.1	long_non_coding	1.92646	0.962502	1.94869	8.94e-05	0.00773654
ENSG00000173432	SAA1	protein_coding	3225.71	0.960719	1.94628	6.13e-06	0.00105618
ENSG00000256948	AC026369.3	long_non_coding	4.19844	0.960203	1.94558	0.000180337	0.0124875
ENSG00000154451	GBP5	protein_coding	5555.67	0.958725	1.94359	4.08e-06	0.000811916
ENSG00000241749	RPSAP52	pseudogene	100.114	0.957537	1.94199	4.67e-06	0.000881845
ENSG00000089692	LAG3	protein_coding	598.154	0.954823	1.93834	2.09e-08	1.55e-05
ENSG00000145649	GZMA	protein_coding	584.107	0.938215	1.91616	1.88e-07	7.73e-05
ENSG00000260880	HCCAT5	long_non_coding	0.65528	0.920786	1.89315	0.000851011	0.0337338
ENSG00000202512	RN7SKP230	ncRNA	0.567674	0.917998	1.88949	0.00060852	0.0271988
ENSG00000178445	GLDC	protein_coding	697.805	0.916005	1.88688	0.000346939	0.0193761
ENSG00000277945	AC107308.1	long_non_coding	4.71753	0.913028	1.88299	0.000158031	0.0114119
ENSG00000255680	AC091564.7	long_non_coding	2.65107	0.908419	1.87699	0.000131131	0.0100456
ENSG00000243772	KIR2DL3	protein_coding	3.9818	0.894602	1.8591	0.000301626	0.0177234
ENSG00000200506	Y_RNA	ncRNA	2.23653	0.887971	1.85057	0.000221924	0.014495
ENSG00000227191	TRGC2	TR	58.647	0.878645	1.83865	1.34e-06	0.000349943
ENSG00000105374	NKG7	protein_coding	589.096	0.866158	1.8228	1.78e-06	0.000439195
ENSG00000130513	GDF15	protein_coding	576.567	0.863425	1.81935	0.000133575	0.0101644
ENSG00000188032	C19orf67	protein_coding	1.44038	0.860164	1.81524	0.00042007	0.0217009
ENSG00000117560	FASLG	protein_coding	71.5524	0.843949	1.79496	1.07e-05	0.0016002
ENSG00000122043	LINC00544	long_non_coding	1.08966	0.838291	1.78793	0.000560505	0.0259317
ENSG00000276980	AC008760.2	long_non_coding	26.0264	0.8237	1.76994	2.1e-05	0.0026766
ENSG00000255663	AP002373.1	protein_coding	2.61432	0.82292	1.76898	3.53e-05	0.00392994
ENSG00000225720	AL031846.1	pseudogene	9.74137	0.819326	1.76458	1.95e-07	7.97e-05
ENSG00000129048	ACKR4	protein_coding	153.566	0.814663	1.75889	9.65e-06	0.0014818
ENSG00000267279	AC090409.1	long_non_coding	33.4465	0.810191	1.75344	2.51e-05	0.00307
ENSG00000140105	WARS	protein_coding	37034.5	0.808894	1.75187	1.69e-06	0.000420806
ENSG00000248898	AC022126.1	long_non_coding	5.55811	0.806026	1.74839	0.000374042	0.0203596
ENSG00000235420	AC009269.1	pseudogene	1.50813	0.801652	1.7431	7.3e-05	0.00663971
ENSG00000211764	TRBJ2-1	TR	2.26732	0.791127	1.73043	0.000127561	0.00986219
ENSG00000205810	KLRC3	protein_coding	1.74577	0.790819	1.73006	0.000634868	0.027982
ENSG00000261435	AL592164.1	long_non_coding	1.18531	0.788083	1.72678	0.000677971	0.0291281
ENSG00000224566	FAM96AP2	pseudogene	41.9115	0.786908	1.72537	0.00117314	0.0417594
ENSG00000211802	TRAV22	TR	4.93122	0.78455	1.72255	0.000179391	0.0124723
ENSG00000260278	AC098818.2	long_non_coding	2.04337	0.781686	1.71914	0.000136705	0.0103416
ENSG00000227017	AC007036.1	long_non_coding	3.30136	0.781209	1.71857	3.58e-06	0.000738651
ENSG00000276758	AC245884.12	pseudogene	5.78049	0.778933	1.71586	0.000144443	0.0107525
ENSG00000280604	AJ239328.1	long_non_coding	6.97555	0.774106	1.71013	4.49e-05	0.00466589
ENSG00000189013	KIR2DL4	protein_coding	48.7662	0.771022	1.70648	5.61e-05	0.00546173
ENSG00000138755	CXCL9	protein_coding	7295.24	0.769954	1.70522	0.000490007	0.0238878
ENSG00000254333	NDST1-AS1	long_non_coding	2.57226	0.768463	1.70345	0.000317103	0.0182905
ENSG00000213157	AC108734.1	pseudogene	0.884571	0.763047	1.69707	0.000963818	0.0367717
ENSG00000276851	AC002401.4	long_non_coding	67.687	0.761685	1.69547	0.000826728	0.033112
ENSG00000153563	CD8A	protein_coding	763.837	0.7568	1.68974	3.31e-05	0.00378717
ENSG00000229754	CXCR2P1	pseudogene	109.876	0.754821	1.68742	0.00151274	0.0491915
ENSG00000089327	FXYD5	protein_coding	8832.12	0.751971	1.68409	1.4e-09	1.84e-06
ENSG00000237422	AL158071.3	long_non_coding	2.18938	0.74523	1.67624	0.00039304	0.0209796
ENSG00000134339	SAA2	protein_coding	568.909	0.74305	1.67371	0.000664011	0.028763
ENSG00000134539	KLRD1	protein_coding	166.615	0.742192	1.67272	4.34e-06	0.00083616
ENSG00000196196	HRCT1	protein_coding	38.8863	0.740439	1.67068	0.000107834	0.0088459
ENSG00000183542	KLRC4	protein_coding	2.63102	0.739212	1.66926	0.00107577	0.0397595
ENSG00000236481	LINC02195	long_non_coding	21.9869	0.735019	1.66442	7.24e-06	0.0011914
ENSG00000104953	TLE6	protein_coding	31.8524	0.733962	1.6632	4.56e-06	0.000870573
ENSG00000250072	AC091940.1	long_non_coding	7.61305	0.732885	1.66196	0.000518382	0.0247299
ENSG00000172116	CD8B	protein_coding	144.26	0.732444	1.66145	0.000120757	0.00960665
ENSG00000176083	ZNF683	protein_coding	129.023	0.724607	1.65245	0.00039647	0.0210776
ENSG00000137101	CD72	protein_coding	147.479	0.722698	1.65027	8.83e-07	0.000266306
ENSG00000198019	FCGR1B	protein_coding	20.4192	0.71844	1.6454	8.61e-06	0.0013549
ENSG00000180644	PRF1	protein_coding	851.225	0.716576	1.64328	3.74e-06	0.000761713
ENSG00000232823	TXNP1	pseudogene	1.55283	0.715492	1.64204	0.00106792	0.0396718
ENSG00000241286	RPL29P25	pseudogene	0.837239	0.715082	1.64158	0.00153451	0.0496691
ENSG00000120217	CD274	protein_coding	1004.72	0.711175	1.63714	2.01e-05	0.0025959
ENSG00000230537	AL158071.2	long_non_coding	5.32919	0.710168	1.636	0.000323376	0.0185246
ENSG00000143185	XCL2	protein_coding	22.1592	0.696769	1.62087	1.06e-06	0.00029667
ENSG00000198502	HLA-DRB5	protein_coding	6062.78	0.696297	1.62034	1.56e-05	0.00214682
ENSG00000211778	TRAV4	TR	10.497	0.694852	1.61872	0.000365914	0.0201034
ENSG00000231298	LINC00704	long_non_coding	92.0415	0.690587	1.61394	0.000449097	0.0224413
ENSG00000162840	MT2P1	pseudogene	69.6475	0.688627	1.61175	0.000102532	0.00856876
ENSG00000104783	KCNN4	protein_coding	864.225	0.688048	1.6111	4.65e-06	0.000881845
ENSG00000166523	CLEC4E	protein_coding	98.9833	0.680224	1.60239	1.25e-05	0.00180734
ENSG00000104970	KIR3DX1	protein_coding	4.55922	0.676421	1.59817	0.000292176	0.0173197
ENSG00000254521	SIGLEC12	protein_coding	114.901	0.676003	1.59771	0.000670251	0.0289252
ENSG00000227467	LINC01537	long_non_coding	22.7529	0.675347	1.59698	0.000290468	0.0172538
ENSG00000275302	CCL4	protein_coding	507.489	0.67478	1.59635	2.52e-06	0.000551909
ENSG00000096996	IL12RB1	protein_coding	330.389	0.674767	1.59634	6.04e-06	0.00104741
ENSG00000184995	IFNE	protein_coding	57.2047	0.671503	1.59273	0.00113801	0.041064
ENSG00000225886	AL445490.1	long_non_coding	19.8996	0.669016	1.58999	0.000743292	0.0310143
ENSG00000125148	MT2A	protein_coding	30274.3	0.664489	1.58501	9.99e-05	0.00838549
ENSG00000173372	C1QA	protein_coding	6064.93	0.65907	1.57906	1.89e-05	0.00247015
ENSG00000204872	NAT8B	pseudogene	7.01241	0.658447	1.57838	0.000334063	0.0188754
ENSG00000173369	C1QB	protein_coding	7037.43	0.657105	1.57691	2.15e-05	0.0027138
ENSG00000150337	FCGR1A	protein_coding	137.115	0.656644	1.57641	2.2e-05	0.00276192
ENSG00000211788	TRAV13-1	TR	15.4414	0.655053	1.57467	0.000784344	0.0321429
ENSG00000115607	IL18RAP	protein_coding	60.8953	0.653135	1.57258	1.18e-05	0.00171895
ENSG00000163584	RPL22L1	protein_coding	2603.03	0.649604	1.56874	8.54e-08	4.3e-05
ENSG00000188389	PDCD1	protein_coding	172.774	0.646866	1.56576	6.67e-05	0.00624754
ENSG00000227517	LINC01483	long_non_coding	1.28333	0.646843	1.56574	0.000833256	0.0332683
ENSG00000232578	AC093311.1	pseudogene	2.90739	0.645698	1.5645	0.000346814	0.0193761
ENSG00000167286	CD3D	protein_coding	436.455	0.64564	1.56443	4.17e-05	0.00443173
ENSG00000151364	KCTD14	protein_coding	241.384	0.643559	1.56218	0.00076689	0.0316342
ENSG00000243744	AC016546.1	pseudogene	3.29137	0.640702	1.55909	5.32e-05	0.00525508
ENSG00000211697	TRGV5	TR	15.6195	0.640542	1.55892	0.000408954	0.0214146
ENSG00000152969	JAKMIP1	protein_coding	63.3026	0.640243	1.55859	0.000106794	0.0087855
ENSG00000133321	RARRES3	protein_coding	1999.4	0.633709	1.55155	7.8e-05	0.00696397
ENSG00000179344	HLA-DQB1	protein_coding	6962.96	0.632746	1.55051	5.39e-05	0.00530275
ENSG00000100298	APOBEC3H	protein_coding	44.8708	0.63153	1.54921	1.74e-05	0.00233322
ENSG00000213307	AC067863.1	pseudogene	1.48782	0.631265	1.54892	0.00151078	0.049183
ENSG00000225101	OR52K3P	pseudogene	4.42842	0.63056	1.54817	0.000238298	0.0153174
ENSG00000264672	SEPT4-AS1	long_non_coding	8.77642	0.630167	1.54774	4.49e-07	0.000155627
ENSG00000163734	CXCL3	protein_coding	229.925	0.627546	1.54493	0.000910243	0.0352856
ENSG00000234004	AC092017.2	pseudogene	1.50819	0.625502	1.54275	0.0010455	0.0390897
ENSG00000197272	IL27	protein_coding	7.66809	0.622628	1.53968	0.000303237	0.0177877
ENSG00000268785	RPL7P50	pseudogene	5.57024	0.621863	1.53886	0.000193811	0.0131435
ENSG00000236264	RPL26P30	pseudogene	19.9148	0.621226	1.53818	0.00123661	0.0433788
ENSG00000272109	AC008906.2	long_non_coding	1.58852	0.621093	1.53804	0.000599401	0.027015
ENSG00000161643	SIGLEC16	pseudogene	19.4493	0.614352	1.53087	0.000722354	0.0305143
ENSG00000277089	AC243829.4	long_non_coding	11.7002	0.614124	1.53063	0.000411919	0.0215115
ENSG00000236581	STARD13-AS	long_non_coding	5.88283	0.610756	1.52706	0.000162664	0.0116161
ENSG00000241411	AC104619.1	pseudogene	10.9736	0.608647	1.52483	0.000170904	0.0120413
ENSG00000172215	CXCR6	protein_coding	352.131	0.608256	1.52442	6.68e-05	0.00624754
ENSG00000109943	CRTAM	protein_coding	68.5563	0.607196	1.5233	0.000390123	0.0209397
ENSG00000230191	AC006970.1	pseudogene	5.89729	0.607032	1.52312	0.000666443	0.0287827
ENSG00000175779	C15orf53	protein_coding	2.83212	0.606712	1.52279	0.000699618	0.0298368
ENSG00000254750	CASP1P2	pseudogene	81.5762	0.60587	1.5219	0.00053279	0.0251684
ENSG00000007129	CEACAM21	protein_coding	66.4668	0.601191	1.51697	4.59e-05	0.00474076
ENSG00000207926	MIR135A1	ncRNA	2.1752	0.601102	1.51687	2.13e-05	0.00269953
ENSG00000089012	SIRPG	protein_coding	179.799	0.597063	1.51263	0.000353608	0.0196561
ENSG00000140287	HDC	protein_coding	64.6214	0.594908	1.51038	0.000382521	0.0206081
ENSG00000152503	TRIM36	protein_coding	121.867	0.594852	1.51032	9.05e-07	0.000270142
ENSG00000234956	LINC02539	long_non_coding	3.37857	0.592577	1.50794	0.00114445	0.0411171
ENSG00000227512	AL592301.1	long_non_coding	4.10993	0.590261	1.50552	0.00017154	0.0120421
ENSG00000215326	GPX1P2	pseudogene	6.65202	0.590066	1.50532	9.16e-07	0.000272022
ENSG00000197992	CLEC9A	protein_coding	21.7942	0.589828	1.50507	0.00072533	0.0305604
ENSG00000174946	GPR171	protein_coding	80.7625	0.589483	1.50471	0.000278967	0.0168647
ENSG00000110852	CLEC2B	protein_coding	1837.75	0.589113	1.50432	3e-05	0.00351124
ENSG00000226380	AC016831.1	long_non_coding	59.1575	0.588843	1.50404	8.1e-06	0.00129181
ENSG00000273980	AL592071.1	long_non_coding	3.51741	0.588824	1.50402	0.00145122	0.048082
ENSG00000173762	CD7	protein_coding	745.268	0.588471	1.50365	4.25e-05	0.00447791
ENSG00000171877	FRMD5	protein_coding	100.242	0.587867	1.50302	0.00147257	0.0485626
ENSG00000073861	TBX21	protein_coding	65.0705	0.587624	1.50277	0.000349767	0.0194964
ENSG00000141574	SECTM1	protein_coding	2466.07	0.585852	1.50092	2.02e-05	0.0026034
ENSG00000185885	IFITM1	protein_coding	10266	0.581428	1.49633	1.11e-05	0.00164582
ENSG00000126264	HCST	protein_coding	209.229	0.580888	1.49577	5.03e-05	0.00502818
ENSG00000101082	SLA2	protein_coding	207.582	0.578524	1.49332	0.000165155	0.0117242
ENSG00000162643	WDR63	protein_coding	23.607	0.572427	1.48702	0.000260314	0.0161587
ENSG00000196735	HLA-DQA1	protein_coding	5966.99	0.571306	1.48587	0.000246835	0.0156234
ENSG00000218153	KRT18P22	pseudogene	1.85449	0.569454	1.48396	0.00122739	0.0431336
ENSG00000173208	ABCD2	protein_coding	37.5079	0.569419	1.48393	0.00124001	0.0434635
ENSG00000188820	FAM26F	protein_coding	438.001	0.569109	1.48361	0.000287224	0.0171314
ENSG00000132274	TRIM22	protein_coding	5033.81	0.569099	1.4836	3.81e-05	0.00417744
ENSG00000211689	TRGC1	TR	20.8147	0.569048	1.48354	0.000677955	0.0291281
ENSG00000172543	CTSW	protein_coding	334.191	0.566304	1.48073	0.000651788	0.0283822
ENSG00000134545	KLRC1	protein_coding	40.607	0.56491	1.4793	0.00114193	0.0411171
ENSG00000137757	CASP5	protein_coding	28.0919	0.564765	1.47915	0.000447304	0.0224291
ENSG00000110848	CD69	protein_coding	239.612	0.561413	1.47571	0.000228912	0.014846
ENSG00000168918	INPP5D	protein_coding	1245.12	0.561327	1.47563	1.53e-05	0.00211442
ENSG00000238133	MAP3K20-AS1	long_non_coding	33.5173	0.560934	1.47522	5.73e-05	0.00552736
ENSG00000274997	HIST1H2AH	protein_coding	4.05928	0.559094	1.47334	0.000973007	0.0370537
ENSG00000179921	GPBAR1	protein_coding	34.1267	0.555798	1.46998	1.01e-05	0.00152312
ENSG00000139278	GLIPR1	protein_coding	1786.07	0.555618	1.4698	3.39e-06	0.00070365
ENSG00000253618	GRPEL2-AS1	long_non_coding	2.83283	0.554187	1.46834	0.00126411	0.0438505
ENSG00000277566	AC089999.3	long_non_coding	3.41609	0.553405	1.46755	0.000945101	0.0362585
ENSG00000111012	CYP27B1	protein_coding	665.551	0.55088	1.46498	0.00027171	0.0165818
ENSG00000105609	LILRB5	protein_coding	201.736	0.54936	1.46344	0.00041789	0.0216283
ENSG00000151948	GLT1D1	protein_coding	54.4122	0.548352	1.46241	0.00049918	0.0241925
ENSG00000228863	AL121985.1	long_non_coding	6.07323	0.546046	1.46008	0.000408573	0.0214146
ENSG00000272282	LINC02084	long_non_coding	25.7549	0.545123	1.45915	0.000390009	0.0209397
ENSG00000139318	DUSP6	protein_coding	5177.71	0.544997	1.45902	4.1e-06	0.000811916
ENSG00000106328	FSCN3	protein_coding	3.02279	0.543749	1.45776	0.000799649	0.0324311
ENSG00000158869	FCER1G	protein_coding	1354.6	0.542504	1.4565	1.36e-05	0.00193921
ENSG00000235162	C12orf75	protein_coding	2501.12	0.542004	1.45599	7.14e-06	0.00117819
ENSG00000166148	AVPR1A	protein_coding	184.822	0.541722	1.45571	0.000115187	0.00928318
ENSG00000162244	RPL29	protein_coding	22786	0.541524	1.45551	5.9e-10	1e-06
ENSG00000238000	AC116347.1	pseudogene	58.6336	0.540349	1.45432	6.21e-06	0.00106046
ENSG00000114378	HYAL1	protein_coding	761.086	0.539944	1.45392	1.01e-05	0.00152312
ENSG00000163508	EOMES	protein_coding	114.606	0.535282	1.44923	0.00118665	0.0420975
ENSG00000254703	SENCR	long_non_coding	31.8019	0.532455	1.44639	9.54e-05	0.00807616
ENSG00000131042	LILRB2	protein_coding	498.162	0.531947	1.44588	0.00014142	0.0105818
ENSG00000253873	PCDHGA11	protein_coding	47.2129	0.531258	1.44519	0.00056138	0.0259476
ENSG00000137496	IL18BP	protein_coding	830.661	0.52806	1.44199	3.69e-05	0.0040673
ENSG00000253767	PCDHGA8	protein_coding	11.6267	0.526007	1.43994	0.000392484	0.0209693
ENSG00000211772	TRBC2	TR	916.823	0.522961	1.4369	0.00114755	0.041152
ENSG00000142089	IFITM3	protein_coding	33646	0.522646	1.43659	5.48e-06	0.000998105
ENSG00000139239	AC078814.1	pseudogene	161.827	0.520938	1.43489	1.44e-06	0.00036958
ENSG00000203747	FCGR3A	protein_coding	2205.91	0.520748	1.4347	0.00070024	0.0298414
ENSG00000132744	ACY3	protein_coding	69.7632	0.520459	1.43441	0.000548836	0.025618
ENSG00000226327	RPSAP49	pseudogene	4.05967	0.520208	1.43416	3.15e-05	0.00363821
ENSG00000267484	AC027319.1	long_non_coding	9.83134	0.518625	1.43259	8.86e-05	0.00769341
ENSG00000227008	AL009174.1	pseudogene	36.6954	0.517011	1.43099	0.000500722	0.0241984
ENSG00000142512	SIGLEC10	protein_coding	444.189	0.516751	1.43073	0.000579462	0.0264665
ENSG00000231185	SPRY4-AS1	long_non_coding	7.27834	0.513787	1.42779	0.00105681	0.0393857
ENSG00000232176	AL161909.1	pseudogene	7.98148	0.51252	1.42654	0.000768783	0.0316447
ENSG00000172183	ISG20	protein_coding	2191.06	0.509972	1.42402	0.00010599	0.00874416
ENSG00000159189	C1QC	protein_coding	6149.35	0.50996	1.42401	0.000441101	0.0222649
ENSG00000204472	AIF1	protein_coding	922.117	0.507782	1.42186	7.95e-05	0.00705301
ENSG00000226499	AL136380.1	pseudogene	5.4769	0.505341	1.41946	0.000718543	0.0304422
ENSG00000196126	HLA-DRB1	protein_coding	20891.2	0.503927	1.41807	0.000899309	0.0350023
ENSG00000232385	RPS3AP25	pseudogene	9.09394	0.502821	1.41698	0.0013822	0.0465534
ENSG00000274021	AC024909.3	long_non_coding	19.9726	0.501492	1.41568	0.000909196	0.0352686
ENSG00000197249	SERPINA1	protein_coding	2350.5	0.500563	1.41477	0.00107658	0.039764
ENSG00000010030	ETV7	protein_coding	887.688	0.49972	1.41394	0.00060065	0.0270285
ENSG00000162391	FAM151A	protein_coding	59.872	0.499498	1.41372	0.000506065	0.0243428
ENSG00000226986	AC092017.1	pseudogene	21.5999	0.494841	1.40917	0.000420416	0.0217009
ENSG00000114786	ABHD14A-ACY1	protein_coding	5.98811	0.493793	1.40814	7.12e-05	0.00651024
ENSG00000255526	NEDD8-MDP1	protein_coding	5.37072	0.491838	1.40623	0.000440508	0.0222649
ENSG00000132109	TRIM21	protein_coding	1908.1	0.491498	1.4059	5.31e-07	0.000177657
ENSG00000120875	DUSP4	protein_coding	1314	0.49112	1.40554	0.000584577	0.0266371
ENSG00000231389	HLA-DPA1	protein_coding	11882.1	0.491006	1.40543	0.00126408	0.0438505
ENSG00000273174	AC108673.2	long_non_coding	15.4351	0.490384	1.40482	1.5e-06	0.000382067
ENSG00000188859	FAM78B	protein_coding	83.477	0.488082	1.40258	0.000127413	0.00986219
ENSG00000234883	MIR155HG	long_non_coding	54.1474	0.487655	1.40216	0.00075225	0.0312529
ENSG00000229915	AC016999.1	long_non_coding	1.69266	0.487459	1.40197	0.00153228	0.049632
ENSG00000177700	POLR2L	protein_coding	5460.43	0.485856	1.40042	2.45e-06	0.000544613
ENSG00000096968	JAK2	protein_coding	1047.74	0.484208	1.39882	4.34e-05	0.00454872
ENSG00000164078	MST1R	protein_coding	1756.95	0.483321	1.39796	2.52e-05	0.00308069
ENSG00000180061	TMEM150B	protein_coding	63.7371	0.481321	1.39602	0.000607657	0.0271966
ENSG00000188846	RPL14	protein_coding	19279.4	0.480536	1.39526	2.45e-09	2.9e-06
ENSG00000214212	C19orf38	protein_coding	92.2262	0.479733	1.39449	0.000138806	0.0104402
ENSG00000168237	GLYCTK	protein_coding	186.082	0.47973	1.39448	1.84e-09	2.26e-06
ENSG00000269919	AL022067.1	long_non_coding	11.9894	0.479399	1.39416	0.000570855	0.0262605
ENSG00000235776	AC000089.1	pseudogene	53.5684	0.479227	1.394	2.47e-05	0.00303827
ENSG00000144713	RPL32	protein_coding	31460.8	0.479117	1.39389	6.46e-08	3.63e-05
ENSG00000100079	LGALS2	protein_coding	136.077	0.477219	1.39206	0.00142311	0.0475861
ENSG00000122223	CD244	protein_coding	73.8303	0.475597	1.39049	0.00146188	0.0483247
ENSG00000244722	RPSAP29	pseudogene	4.31525	0.474733	1.38966	0.000831418	0.0332448
ENSG00000233984	RPSAP14	pseudogene	6.19459	0.467758	1.38296	1.88e-05	0.00246389
ENSG00000241556	AC018475.1	pseudogene	11.4192	0.46651	1.38176	0.000229899	0.0148741
ENSG00000204257	HLA-DMA	protein_coding	3035.75	0.46639	1.38165	0.000821024	0.0330317
ENSG00000226855	RPSAP17	pseudogene	6.31934	0.464807	1.38013	0.00100402	0.0378108
ENSG00000196754	S100A2	protein_coding	114704	0.46274	1.37816	0.0014269	0.0476143
ENSG00000121933	TMIGD3	protein_coding	172.259	0.460679	1.37619	0.000332264	0.0188288
ENSG00000156127	BATF	protein_coding	314.804	0.46016	1.37569	0.000603347	0.0270455
ENSG00000127507	ADGRE2	protein_coding	518.327	0.45796	1.3736	0.000259011	0.0161124
ENSG00000168028	RPSA	protein_coding	27340.3	0.457753	1.3734	4.08e-07	0.000148431
ENSG00000077984	CST7	protein_coding	398.965	0.456858	1.37255	0.000749685	0.0311911
ENSG00000205683	DPF3	protein_coding	56.7807	0.456677	1.37238	0.00142646	0.0476143
ENSG00000080608	PUM3	protein_coding	2358.63	0.453875	1.36971	2.31e-07	9.28e-05
ENSG00000170955	CAVIN3	protein_coding	1471.65	0.452835	1.36873	0.000212413	0.0140593
ENSG00000134460	IL2RA	protein_coding	408.223	0.452658	1.36856	0.000719522	0.0304614
ENSG00000033867	SLC4A7	protein_coding	1216.5	0.451355	1.36732	1.02e-05	0.00152414
ENSG00000281100	AC105749.1	TEC	20.1917	0.450676	1.36668	0.000172436	0.0120904
ENSG00000228305	AC016734.1	pseudogene	22.2218	0.44863	1.36474	4.01e-05	0.0043358
ENSG00000107201	DDX58	protein_coding	3467.31	0.446726	1.36294	0.00109738	0.0401737
ENSG00000225131	PSME2P2	pseudogene	97.3632	0.446422	1.36266	3.45e-05	0.00388226
ENSG00000137752	CASP1	protein_coding	2169.63	0.445955	1.36222	4.17e-05	0.00443173
ENSG00000236876	TMSB4XP1	pseudogene	5.99156	0.445823	1.36209	0.000459057	0.0227493
ENSG00000150782	IL18	protein_coding	2157.45	0.438364	1.35507	0.0012223	0.0429808
ENSG00000135077	HAVCR2	protein_coding	700.424	0.437114	1.35389	0.000622552	0.0276284
ENSG00000163701	IL17RE	protein_coding	1082.57	0.436927	1.35372	1.84e-05	0.00243822
ENSG00000228929	RPS13P2	pseudogene	46.2077	0.434727	1.35166	0.000264724	0.0162754
ENSG00000182179	UBA7	protein_coding	2208.43	0.434551	1.35149	7.65e-05	0.00687978
ENSG00000011600	TYROBP	protein_coding	1923.08	0.434176	1.35114	0.000779472	0.0320164
ENSG00000130255	RPL36	protein_coding	24586.2	0.432479	1.34955	6.31e-05	0.00594255
ENSG00000170458	CD14	protein_coding	3951.46	0.43238	1.34946	0.00062334	0.0276422
ENSG00000222041	CYTOR	long_non_coding	788.173	0.43223	1.34932	0.000300719	0.0177173
ENSG00000105755	ETHE1	protein_coding	2550.52	0.431625	1.34875	1e-06	0.000289165
ENSG00000205220	PSMB10	protein_coding	2015.1	0.427611	1.345	6.4e-05	0.00601411
ENSG00000135047	CTSL	protein_coding	6360.78	0.426574	1.34404	0.000267928	0.0164202
ENSG00000233276	GPX1	protein_coding	9897.25	0.426424	1.3439	8.32e-07	0.000253596
ENSG00000181649	PHLDA2	protein_coding	1747.64	0.425371	1.34292	8.41e-05	0.00738835
ENSG00000187091	PLCD1	protein_coding	1827	0.425155	1.34272	0.000393767	0.0209991
ENSG00000260912	AL158206.1	long_non_coding	275.514	0.422636	1.34037	3e-05	0.00351124
ENSG00000218426	AL590867.2	pseudogene	272.883	0.421928	1.33972	0.000890287	0.0347755
ENSG00000034510	TMSB10	protein_coding	82738.1	0.418963	1.33697	0.000368558	0.0202131
ENSG00000239713	APOBEC3G	protein_coding	1009.91	0.418424	1.33647	0.00153729	0.0496833
ENSG00000100911	PSME2	protein_coding	10573.4	0.418038	1.33611	1.88e-05	0.00246389
ENSG00000178038	ALS2CL	protein_coding	2884.11	0.417386	1.33551	0.00114099	0.0411171
ENSG00000213609	RPL7AP50	pseudogene	52.1774	0.416476	1.33466	0.000381795	0.0205881
ENSG00000152229	PSTPIP2	protein_coding	1164.55	0.414229	1.33259	0.000202383	0.0135301
ENSG00000230629	RPS23P8	pseudogene	49.871	0.410835	1.32946	0.00039534	0.0210442
ENSG00000041880	PARP3	protein_coding	957.097	0.410521	1.32917	1.95e-06	0.000462472
ENSG00000125347	IRF1	protein_coding	5957.16	0.410132	1.32881	0.000525833	0.024962
ENSG00000240914	AL121612.1	pseudogene	4.90623	0.408502	1.32731	0.00115838	0.0413379
ENSG00000142227	EMP3	protein_coding	2613.12	0.408197	1.32703	0.000344058	0.0192523
ENSG00000114395	CYB561D2	protein_coding	640.79	0.406826	1.32577	6.99e-09	6.64e-06
ENSG00000165644	COMTD1	protein_coding	1256.15	0.403836	1.32302	0.000624999	0.0276946
ENSG00000134070	IRAK2	protein_coding	898.992	0.402439	1.32174	0.000725554	0.0305604
ENSG00000274897	PANO1	protein_coding	27.1288	0.398979	1.31857	4.87e-05	0.00491554
ENSG00000143110	C1orf162	protein_coding	363.875	0.398572	1.3182	0.000333159	0.0188427
ENSG00000280194	AD000864.1	TEC	22.2063	0.398369	1.31802	0.00108422	0.0398605
ENSG00000102879	CORO1A	protein_coding	2972.64	0.398347	1.318	0.00122992	0.0431964
ENSG00000204397	CARD16	protein_coding	339.391	0.398287	1.31794	0.0001207	0.00960665
ENSG00000231369	Z97353.1	pseudogene	6.30072	0.398047	1.31772	0.000392273	0.0209693
ENSG00000130755	GMFG	protein_coding	647.594	0.397708	1.31741	0.000494309	0.0240773
ENSG00000116663	FBXO6	protein_coding	1321.71	0.3971	1.31686	2.85e-05	0.00339039
ENSG00000224094	RPS24P8	pseudogene	24.8084	0.39612	1.31596	0.000414355	0.0215803
ENSG00000197448	GSTK1	protein_coding	4841.42	0.395711	1.31559	1.46e-08	1.24e-05
ENSG00000135899	SP110	protein_coding	761.13	0.395625	1.31551	0.000428448	0.0219589
ENSG00000107262	BAG1	protein_coding	4717.02	0.395574	1.31547	5.52e-05	0.00539298
ENSG00000137474	MYO7A	protein_coding	475.343	0.395561	1.31545	0.000318429	0.0183318
ENSG00000279483	AC090498.1	pseudogene	765.666	0.395056	1.31499	0.000112074	0.00910342
ENSG00000166394	CYB5R2	protein_coding	1947.41	0.394068	1.31409	0.00107914	0.0397825
ENSG00000229994	RPL5P4	pseudogene	17.0084	0.391414	1.31168	0.000198076	0.013339
ENSG00000214063	TSPAN4	protein_coding	1548.22	0.388724	1.30924	0.000249406	0.0157346
ENSG00000223551	TMSB4XP4	pseudogene	34.0786	0.388501	1.30903	0.00148074	0.048698
ENSG00000163814	CDCP1	protein_coding	8766.26	0.387059	1.30772	1.63e-05	0.00222483
ENSG00000155307	SAMSN1	protein_coding	440.393	0.386415	1.30714	0.00107437	0.0397595
ENSG00000242262	AC092597.1	pseudogene	8.53263	0.386293	1.30703	0.000516769	0.0246936
ENSG00000213621	RPSAP54	pseudogene	20.1774	0.385596	1.3064	0.000390001	0.0209397
ENSG00000164062	APEH	protein_coding	5011.48	0.382729	1.30381	1.34e-09	1.84e-06
ENSG00000159840	ZYX	protein_coding	13044	0.381684	1.30286	5.23e-08	3.09e-05
ENSG00000108798	ABI3	protein_coding	621.679	0.379719	1.30109	0.00124617	0.0435822
ENSG00000168404	MLKL	protein_coding	936.364	0.379631	1.30101	6.56e-06	0.00110292
ENSG00000256235	SMIM3	protein_coding	1920.32	0.378931	1.30038	0.000436177	0.0222174
ENSG00000137154	RPS6	protein_coding	73062.6	0.378913	1.30036	4.77e-05	0.00485994
ENSG00000269952	AL117336.2	long_non_coding	7.5819	0.378889	1.30034	0.000877778	0.0344655
ENSG00000114767	RRP9	protein_coding	1496.09	0.377614	1.29919	1.47e-07	6.46e-05
ENSG00000248487	ABHD14A	protein_coding	304.576	0.376704	1.29837	3.09e-06	0.000663339
ENSG00000240087	RPSAP12	pseudogene	18.5921	0.375448	1.29724	0.00136141	0.0462712
ENSG00000243989	ACY1	protein_coding	173.661	0.374616	1.29649	5.75e-06	0.00102741
ENSG00000235508	RPS2P7	pseudogene	45.6319	0.373799	1.29576	0.000821071	0.0330317
ENSG00000002549	LAP3	protein_coding	7465.1	0.373574	1.29556	0.000453691	0.0226318
ENSG00000247596	TWF2	protein_coding	2585.5	0.372908	1.29496	2.34e-08	1.67e-05
ENSG00000139289	PHLDA1	protein_coding	10626.2	0.372887	1.29494	0.000741842	0.0310042
ENSG00000113356	POLR3G	protein_coding	465.956	0.372719	1.29479	0.000676501	0.0291162
ENSG00000232472	EEF1B2P3	pseudogene	87.4987	0.372675	1.29475	0.000283984	0.0170611
ENSG00000131368	MRPS25	protein_coding	1501.23	0.371348	1.29356	2.87e-05	0.00340419
ENSG00000168016	TRANK1	protein_coding	1728.53	0.370666	1.29295	0.00097565	0.0370769
ENSG00000232888	AC127070.1	pseudogene	54.0692	0.369442	1.29185	0.00111074	0.0405092
ENSG00000109861	CTSC	protein_coding	19863.1	0.369041	1.29149	0.000597252	0.0269812
ENSG00000068028	RASSF1	protein_coding	1182.85	0.368121	1.29067	5.15e-07	0.000173367
ENSG00000188483	IER5L	protein_coding	875.882	0.368079	1.29063	0.000426279	0.0219063
ENSG00000224429	LINC00539	long_non_coding	14.4372	0.367998	1.29056	0.000785413	0.0321464
ENSG00000212802	RPL15P3	pseudogene	160.372	0.367008	1.28968	1.84e-05	0.00243708
ENSG00000107020	PLGRKT	protein_coding	1146.06	0.36557	1.28839	0.000412896	0.0215431
ENSG00000163528	CHCHD4	protein_coding	586.789	0.364112	1.28709	4.31e-09	4.46e-06
ENSG00000177542	SLC25A22	protein_coding	2513.98	0.363306	1.28637	4.57e-06	0.000870573
ENSG00000107036	RIC1	protein_coding	1886.79	0.363289	1.28636	0.000286765	0.0171217
ENSG00000170860	LSM3	protein_coding	1866.05	0.361573	1.28483	3.7e-06	0.000756578
ENSG00000114737	CISH	protein_coding	689.321	0.361239	1.28453	1.27e-05	0.00183738
ENSG00000233762	AC007969.1	pseudogene	269.279	0.358278	1.28189	0.000267531	0.0164132
ENSG00000197956	S100A6	protein_coding	50200.4	0.357575	1.28127	0.00107812	0.0397792
ENSG00000144136	SLC20A1	protein_coding	3687.55	0.354421	1.27847	2.67e-06	0.000581764
ENSG00000011422	PLAUR	protein_coding	3977.11	0.351429	1.27582	0.00109159	0.0400116
ENSG00000115268	RPS15	protein_coding	16316.5	0.35018	1.27472	0.000257674	0.0160637
ENSG00000060971	ACAA1	protein_coding	1933.72	0.349829	1.27441	1.87e-06	0.000454325
ENSG00000137767	SQOR	protein_coding	5096.18	0.345463	1.27056	0.000415088	0.0215989
ENSG00000128340	RAC2	protein_coding	3956.79	0.343937	1.26922	0.00148348	0.0487233
ENSG00000153558	FBXL2	protein_coding	216.469	0.343114	1.26849	0.000145464	0.0108007
ENSG00000213442	RPL18AP3	pseudogene	609.21	0.342506	1.26796	0.00150466	0.049039
ENSG00000227063	RPL41P1	pseudogene	894.477	0.341334	1.26693	0.000370036	0.0202558
ENSG00000147854	UHRF2	protein_coding	1901.07	0.34	1.26576	0.000126072	0.00978751
ENSG00000243477	NAT6	protein_coding	353.798	0.339968	1.26573	3.7e-06	0.000756578
ENSG00000105640	RPL18A	protein_coding	22282.3	0.339807	1.26559	0.00023551	0.0151719
ENSG00000241553	ARPC4	protein_coding	6555.42	0.335959	1.26222	1.09e-06	0.00030324
ENSG00000185641	AC034236.1	pseudogene	268.84	0.334436	1.26088	0.000615534	0.027422
ENSG00000123146	ADGRE5	protein_coding	3089.62	0.333672	1.26022	0.000292872	0.0173255
ENSG00000104522	TSTA3	protein_coding	7039.75	0.332823	1.25948	0.00029423	0.0173881
ENSG00000177600	RPLP2	protein_coding	37853.3	0.332032	1.25878	0.000793515	0.0322954
ENSG00000120158	RCL1	protein_coding	855.068	0.331973	1.25873	0.000310169	0.0180703
ENSG00000174136	RGMB	protein_coding	542.619	0.330163	1.25716	2.05e-06	0.000479984
ENSG00000090097	PCBP4	protein_coding	1231.41	0.329349	1.25645	7.83e-05	0.00697713
ENSG00000178035	IMPDH2	protein_coding	7958	0.327405	1.25475	1.98e-05	0.00256244
ENSG00000217325	PRELID1P1	pseudogene	35.5347	0.326587	1.25404	0.00149583	0.0488676
ENSG00000172936	MYD88	protein_coding	4147.69	0.325164	1.25281	9.81e-06	0.00149908
ENSG00000114735	HEMK1	protein_coding	648.043	0.324471	1.2522	4.21e-06	0.000825688
ENSG00000197070	ARRDC1	protein_coding	2942.11	0.320703	1.24894	2.25e-05	0.00281394
ENSG00000114779	ABHD14B	protein_coding	1885.83	0.319904	1.24825	1.98e-05	0.00256244
ENSG00000166441	RPL27A	protein_coding	37891.5	0.318695	1.2472	0.000405109	0.021329
ENSG00000225697	SLC26A6	protein_coding	965.191	0.3168	1.24556	1.13e-05	0.00165602
ENSG00000143450	OAZ3	protein_coding	66.8257	0.31598	1.24486	0.00073831	0.0309952
ENSG00000108107	RPL28	protein_coding	44611.4	0.313354	1.24259	0.000285995	0.0170933
ENSG00000012061	ERCC1	protein_coding	3042.96	0.312706	1.24204	1.97e-05	0.00256036
ENSG00000177106	EPS8L2	protein_coding	6705.4	0.310726	1.24033	0.000410663	0.0214677
ENSG00000177105	RHOG	protein_coding	4187.34	0.30847	1.23839	1.18e-06	0.000318187
ENSG00000224032	EPB41L4A-AS1	long_non_coding	520.221	0.307627	1.23767	0.000725106	0.0305604
ENSG00000138326	RPS24	protein_coding	44816.8	0.307021	1.23715	0.000483923	0.023682
ENSG00000151131	C12orf45	protein_coding	526.393	0.30383	1.23442	0.000161446	0.0115576
ENSG00000153179	RASSF3	protein_coding	1324.73	0.302568	1.23334	5.6e-06	0.00101285
ENSG00000092010	PSME1	protein_coding	11793.8	0.30235	1.23315	6.7e-05	0.00626009
ENSG00000171680	PLEKHG5	protein_coding	3162.15	0.302006	1.23286	0.000827706	0.0331283
ENSG00000114861	FOXP1	protein_coding	2565.01	0.301377	1.23232	9.55e-05	0.00807616
ENSG00000224597	SVIL-AS1	long_non_coding	724.345	0.300219	1.23133	0.000291598	0.0173032
ENSG00000213533	TMEM110	protein_coding	163.728	0.299766	1.23094	5.86e-07	0.000192764
ENSG00000164284	GRPEL2	protein_coding	1613.47	0.299759	1.23094	0.000473148	0.0233609
ENSG00000141428	C18orf21	protein_coding	707.068	0.299537	1.23075	1.76e-05	0.00235038
ENSG00000164081	TEX264	protein_coding	2100.66	0.299378	1.23061	3.24e-06	0.000680066
ENSG00000133313	CNDP2	protein_coding	9173.97	0.298056	1.22949	0.00048415	0.023682
ENSG00000164087	POC1A	protein_coding	715.429	0.29338	1.22551	0.000890463	0.0347755
ENSG00000187118	CMC1	protein_coding	503.363	0.292766	1.22499	9.46e-06	0.00146548
ENSG00000177225	GATD1	protein_coding	2169.27	0.292605	1.22485	0.000156239	0.0113249
ENSG00000088727	KIF9	protein_coding	187.325	0.292524	1.22478	0.000347695	0.0193996
ENSG00000164054	SHISA5	protein_coding	12157	0.292469	1.22473	2.27e-05	0.00282676
ENSG00000253930	TNFRSF10A-AS1	long_non_coding	81.9358	0.291852	1.22421	0.00132042	0.045063
ENSG00000097021	ACOT7	protein_coding	5018.16	0.291396	1.22382	0.000723765	0.0305516
ENSG00000279148	AC126474.1	TEC	21.4812	0.291381	1.22381	0.000794205	0.0323008
ENSG00000170889	RPS9	protein_coding	37074.4	0.291345	1.22378	0.000473613	0.0233639
ENSG00000197548	ATG7	protein_coding	1302.13	0.291059	1.22354	1.03e-06	0.000293347
ENSG00000130813	C19orf66	protein_coding	1569.05	0.290611	1.22316	0.000641774	0.0281659
ENSG00000144677	CTDSPL	protein_coding	2390.7	0.290446	1.22302	2.43e-06	0.000544613
ENSG00000214706	IFRD2	protein_coding	2457.58	0.290309	1.2229	1.14e-06	0.000314015
ENSG00000164587	RPS14	protein_coding	32464.6	0.289422	1.22215	0.000578255	0.0264322
ENSG00000154832	CXXC1	protein_coding	2585.76	0.288336	1.22123	0.000108157	0.00885988
ENSG00000148908	RGS10	protein_coding	1467.65	0.287503	1.22053	0.000401419	0.0212118
ENSG00000156990	RPUSD3	protein_coding	1166.45	0.285475	1.21881	4.35e-06	0.00083616
ENSG00000063177	RPL18	protein_coding	40868.8	0.285434	1.21878	0.00132965	0.0453249
ENSG00000254996	ANKHD1-EIF4EBP3	protein_coding	180.131	0.285099	1.21849	0.000520856	0.0247999
ENSG00000142534	RPS11	protein_coding	52535.3	0.28339	1.21705	0.000266125	0.0163443
ENSG00000171135	JAGN1	protein_coding	1722.83	0.283341	1.21701	6.51e-06	0.00109865
ENSG00000181061	HIGD1A	protein_coding	2361.98	0.282852	1.2166	0.001493	0.0488513
ENSG00000113328	CCNG1	protein_coding	2252.58	0.28135	1.21533	6.78e-05	0.00629096
ENSG00000174748	RPL15	protein_coding	25058	0.281029	1.21506	3.88e-06	0.000780853
ENSG00000091317	CMTM6	protein_coding	5016.43	0.280161	1.21433	8.04e-06	0.00129
ENSG00000163719	MTMR14	protein_coding	1663.37	0.279921	1.21413	8.92e-08	4.38e-05
ENSG00000198242	RPL23A	protein_coding	20402.1	0.279602	1.21386	0.000674286	0.029056
ENSG00000116649	SRM	protein_coding	5170.38	0.279195	1.21352	0.000197654	0.0133368
ENSG00000114353	GNAI2	protein_coding	14361.8	0.276725	1.21144	7.43e-07	0.000235066
ENSG00000188315	C3orf62	protein_coding	425.245	0.276488	1.21124	0.000124467	0.00971494
ENSG00000048162	NOP16	protein_coding	1813.72	0.276463	1.21122	0.00050937	0.0244207
ENSG00000110700	RPS13	protein_coding	18105.1	0.276391	1.21116	0.000573137	0.0262605
ENSG00000111144	LTA4H	protein_coding	5264.17	0.275709	1.21059	3.42e-05	0.00386944
ENSG00000204628	RACK1	protein_coding	54115.8	0.275405	1.21033	8.18e-05	0.00722028
ENSG00000142541	RPL13A	protein_coding	81726.5	0.275218	1.21018	0.000974228	0.0370712
ENSG00000177352	CCDC71	protein_coding	1000.04	0.275187	1.21015	2.76e-07	0.000106554
ENSG00000114942	EEF1B2	protein_coding	12897.5	0.273378	1.20863	0.000175493	0.0122602
ENSG00000144635	DYNC1LI1	protein_coding	1975.52	0.271532	1.20709	7.12e-10	1.18e-06
ENSG00000011376	LARS2	protein_coding	1163.06	0.271485	1.20705	2.53e-06	0.000551909
ENSG00000197958	RPL12	protein_coding	33089.5	0.270036	1.20584	0.00125906	0.0438212
ENSG00000123240	OPTN	protein_coding	7276.47	0.267349	1.20359	0.00140188	0.0470394
ENSG00000008324	SS18L2	protein_coding	664.727	0.265174	1.20178	0.000642979	0.0281893
ENSG00000010256	UQCRC1	protein_coding	11645.1	0.264637	1.20133	3.22e-05	0.0037044
ENSG00000164182	NDUFAF2	protein_coding	715.24	0.264446	1.20117	0.00125414	0.0437027
ENSG00000067560	RHOA	protein_coding	22431.1	0.264431	1.20116	3.23e-09	3.67e-06
ENSG00000134058	CDK7	protein_coding	1508.01	0.264114	1.2009	4.56e-05	0.00471221
ENSG00000163636	PSMD6	protein_coding	3155.32	0.263896	1.20072	7.05e-08	3.78e-05
ENSG00000243199	AC115223.1	pseudogene	198.052	0.262846	1.19984	0.00116142	0.0414186
ENSG00000107077	KDM4C	protein_coding	721.651	0.262454	1.19952	0.000477352	0.0235035
ENSG00000188229	TUBB4B	protein_coding	33941	0.262431	1.1995	0.00126256	0.0438505
ENSG00000147454	SLC25A37	protein_coding	1914.53	0.262335	1.19942	0.00124053	0.0434635
ENSG00000170248	PDCD6IP	protein_coding	7669.66	0.260758	1.19811	4.81e-05	0.00487906
ENSG00000178149	DALRD3	protein_coding	746.022	0.260065	1.19753	1.32e-06	0.000347659
ENSG00000108518	PFN1	protein_coding	44920.4	0.260062	1.19753	0.000164941	0.0117242
ENSG00000047849	MAP4	protein_coding	20261.5	0.260034	1.19751	0.00068304	0.0293241
ENSG00000164077	MON1A	protein_coding	581.451	0.259217	1.19683	2.86e-06	0.000615385
ENSG00000128283	CDC42EP1	protein_coding	6944.03	0.258997	1.19665	0.000851571	0.0337338
ENSG00000023191	RNH1	protein_coding	13600.7	0.258973	1.19663	7.98e-05	0.00706589
ENSG00000140988	RPS2	protein_coding	56100.4	0.256798	1.19482	0.000630892	0.0278917
ENSG00000172053	QARS	protein_coding	8090.13	0.255192	1.19349	1.39e-06	0.00035759
ENSG00000171148	TADA3	protein_coding	3686.07	0.25417	1.19265	5.74e-06	0.00102741
ENSG00000198034	RPS4X	protein_coding	56870.1	0.253531	1.19212	0.00133162	0.0453653
ENSG00000144744	UBA3	protein_coding	1986.73	0.253043	1.19172	1.19e-06	0.000319839
ENSG00000141644	MBD1	protein_coding	3898.25	0.252831	1.19154	0.000601715	0.0270285
ENSG00000163634	THOC7	protein_coding	2119.71	0.252736	1.19146	3.75e-05	0.00412187
ENSG00000255737	AGAP2-AS1	long_non_coding	1005.44	0.252022	1.19088	0.000566893	0.0261398
ENSG00000149100	EIF3M	protein_coding	8347.86	0.251894	1.19077	0.000183093	0.0125699
ENSG00000133112	TPT1	protein_coding	115724	0.251683	1.1906	0.000530893	0.0251198
ENSG00000144559	TAMM41	protein_coding	325.492	0.247828	1.18742	2.2e-05	0.00276192
ENSG00000179152	TCAIM	protein_coding	765.029	0.246654	1.18645	1.71e-05	0.00231023
ENSG00000186468	RPS23	protein_coding	22509.4	0.244855	1.18497	0.000632879	0.0279156
ENSG00000145912	NHP2	protein_coding	2511.71	0.244749	1.18489	0.000116875	0.00937513
ENSG00000118181	RPS25	protein_coding	17292.7	0.244659	1.18481	0.00144535	0.0479698
ENSG00000013374	NUB1	protein_coding	3827.05	0.24452	1.1847	0.000163595	0.0116682
ENSG00000159128	IFNGR2	protein_coding	6449.93	0.243202	1.18362	3.63e-05	0.00401064
ENSG00000087088	BAX	protein_coding	3269.45	0.241253	1.18202	0.000406382	0.0213537
ENSG00000100316	RPL3	protein_coding	88531.2	0.239667	1.18072	0.000336396	0.0189702
ENSG00000172340	SUCLG2	protein_coding	1766.22	0.239064	1.18023	6.23e-06	0.0010605
ENSG00000068745	IP6K2	protein_coding	2535.9	0.237832	1.17922	1.21e-05	0.00176094
ENSG00000126062	TMEM115	protein_coding	2156.37	0.235918	1.17766	9.66e-06	0.0014818
ENSG00000129911	KLF16	protein_coding	1852.8	0.233867	1.17598	0.00141581	0.0474244
ENSG00000157020	SEC13	protein_coding	5072.35	0.233659	1.17581	8.07e-06	0.00129098
ENSG00000076201	PTPN23	protein_coding	3348.65	0.233251	1.17548	5.25e-06	0.000959044
ENSG00000185088	RPS27L	protein_coding	1580.33	0.232182	1.17461	0.000992409	0.0375656
ENSG00000154767	XPC	protein_coding	1230.41	0.231818	1.17431	0.000834614	0.0332897
ENSG00000165233	CARD19	protein_coding	1306.13	0.231768	1.17427	0.00133441	0.0454336
ENSG00000163378	EOGT	protein_coding	1244.21	0.230737	1.17343	0.000329194	0.0186914
ENSG00000182973	CNOT10	protein_coding	1203.08	0.230214	1.17301	1.32e-06	0.000347659
ENSG00000184209	SNRNP35	protein_coding	1033.22	0.229413	1.17236	0.00130832	0.0447856
ENSG00000178057	NDUFAF3	protein_coding	1646.58	0.229222	1.1722	0.000136242	0.0103301
ENSG00000166788	SAAL1	protein_coding	709.813	0.227905	1.17113	0.000811681	0.0327814
ENSG00000139636	LMBR1L	protein_coding	1063.61	0.226071	1.16965	0.000308267	0.0180154
ENSG00000135655	USP15	protein_coding	3522.42	0.225882	1.16949	0.000203869	0.0135869
ENSG00000110651	CD81	protein_coding	20768	0.225654	1.16931	0.000549641	0.02563
ENSG00000154814	OXNAD1	protein_coding	482.252	0.224298	1.16821	0.000137945	0.0103889
ENSG00000093167	LRRFIP2	protein_coding	2634.65	0.223646	1.16768	8.9e-05	0.00771303
ENSG00000163832	ELP6	protein_coding	871.509	0.222667	1.16689	0.000269684	0.0164886
ENSG00000114648	KLHL18	protein_coding	1225.8	0.221858	1.16623	0.00105438	0.0393457
ENSG00000163938	GNL3	protein_coding	3658.69	0.220655	1.16526	0.000105632	0.00872707
ENSG00000080546	SESN1	protein_coding	813.895	0.220249	1.16493	0.000784772	0.0321429
ENSG00000164346	NSA2	protein_coding	3175.47	0.219471	1.16431	0.00021653	0.0142928
ENSG00000134686	PHC2	protein_coding	5659.51	0.218639	1.16364	0.000325837	0.018592
ENSG00000130985	UBA1	protein_coding	21739.4	0.216213	1.16168	4.77e-05	0.00485994
ENSG00000180376	CCDC66	protein_coding	341.205	0.215727	1.16129	0.00120713	0.0426286
ENSG00000169188	APEX2	protein_coding	2701.39	0.215209	1.16087	0.000155638	0.0112955
ENSG00000163512	AZI2	protein_coding	795.647	0.214624	1.1604	0.000169562	0.0119613
ENSG00000174840	PDE12	protein_coding	1287.93	0.214477	1.16028	4.55e-05	0.00471147
ENSG00000254999	BRK1	protein_coding	5720.32	0.213528	1.15952	0.000316635	0.0182905
ENSG00000093183	SEC22C	protein_coding	1380.36	0.211567	1.15795	4.34e-05	0.00454872
ENSG00000144566	RAB5A	protein_coding	2707.48	0.209877	1.15659	0.00049798	0.0241545
ENSG00000064666	CNN2	protein_coding	13405.1	0.209373	1.15619	0.000501726	0.0241984
ENSG00000164068	RNF123	protein_coding	1192.14	0.209285	1.15612	0.00142962	0.0476391
ENSG00000104964	AES	protein_coding	14208.3	0.208575	1.15555	0.00138667	0.0466643
ENSG00000145741	BTF3	protein_coding	22105.1	0.20768	1.15483	0.000477659	0.0235035
ENSG00000163932	PRKCD	protein_coding	2482.53	0.207507	1.15469	0.000148608	0.0109919
ENSG00000180817	PPA1	protein_coding	7890.67	0.20584	1.15336	0.001447	0.0479698
ENSG00000114026	OGG1	protein_coding	558.773	0.205597	1.15316	0.000844881	0.0335836
ENSG00000175390	EIF3F	protein_coding	7313.78	0.203523	1.15151	0.000947186	0.0362806
ENSG00000075975	MKRN2	protein_coding	1242.84	0.201207	1.14966	4.43e-05	0.00462517
ENSG00000170142	UBE2E1	protein_coding	2871.45	0.201105	1.14958	0.000277619	0.0168359
ENSG00000179021	C3orf38	protein_coding	879.213	0.199323	1.14816	0.000801465	0.0324593
ENSG00000010322	NISCH	protein_coding	2823.67	0.197182	1.14646	0.000312897	0.0181942
ENSG00000168374	ARF4	protein_coding	8586.67	0.195503	1.14512	0.00149399	0.0488561
ENSG00000132153	DHX30	protein_coding	3659.75	0.193651	1.14365	1.02e-05	0.00152312
ENSG00000177963	RIC8A	protein_coding	6969.46	0.193476	1.14352	0.00114535	0.041124
ENSG00000144659	SLC25A38	protein_coding	1139.89	0.192267	1.14256	0.000890456	0.0347755
ENSG00000273841	TAF9	protein_coding	1990.87	0.191413	1.14188	0.00137972	0.0465385
ENSG00000114383	TUSC2	protein_coding	913.075	0.191322	1.14181	0.0013216	0.045077
ENSG00000183735	TBK1	protein_coding	1597.12	0.190322	1.14102	0.00111625	0.0406844
ENSG00000168291	PDHB	protein_coding	2136.27	0.189675	1.14051	0.000129089	0.00995495
ENSG00000177479	ARIH2	protein_coding	2521.82	0.189421	1.14031	2.34e-06	0.000533264
ENSG00000114745	GORASP1	protein_coding	1696.51	0.188169	1.13932	2.47e-06	0.000544613
ENSG00000163605	PPP4R2	protein_coding	2473.08	0.187374	1.13869	0.00027338	0.0166311
ENSG00000154813	DPH3	protein_coding	1090.5	0.187346	1.13867	0.000604065	0.0270568
ENSG00000163684	RPP14	protein_coding	786.389	0.183467	1.13561	2.8e-05	0.00334762
ENSG00000154781	CCDC174	protein_coding	755.25	0.182982	1.13523	6.09e-05	0.00578881
ENSG00000176087	SLC35A4	protein_coding	5137.14	0.181384	1.13397	0.00104962	0.0392183
ENSG00000068001	HYAL2	protein_coding	2227.14	0.179695	1.13264	0.000621472	0.0276017
ENSG00000105287	PRKD2	protein_coding	4393.35	0.175512	1.12937	0.000533454	0.0251793
ENSG00000211456	SACM1L	protein_coding	1441.82	0.172622	1.12711	0.000161253	0.0115576
ENSG00000003756	RBM5	protein_coding	2522.07	0.17076	1.12565	0.00151273	0.0491915
ENSG00000186448	ZNF197	protein_coding	604.963	0.169549	1.12471	0.000315809	0.0182905
ENSG00000172113	NME6	protein_coding	633.581	0.16627	1.12215	0.000285737	0.0170933
ENSG00000113812	ACTR8	protein_coding	858.609	0.164222	1.12056	0.000178602	0.0124473
ENSG00000114902	SPCS1	protein_coding	3178.19	0.163032	1.11964	0.000446443	0.0224291
ENSG00000134077	THUMPD3	protein_coding	1517.38	0.162432	1.11917	0.000897659	0.0349616
ENSG00000163527	STT3B	protein_coding	6755.09	0.159555	1.11694	0.00121106	0.0426893
ENSG00000197885	NKIRAS1	protein_coding	363.439	0.158694	1.11628	0.00154621	0.0499032
ENSG00000135486	HNRNPA1	protein_coding	28566.2	0.157987	1.11573	0.000534785	0.0252215
ENSG00000164091	WDR82	protein_coding	6232.52	0.157306	1.1152	0.00120538	0.0425926
ENSG00000176095	IP6K1	protein_coding	2529.89	0.155049	1.11346	0.00030142	0.0177234
ENSG00000259956	RBM15B	protein_coding	3783.93	0.153986	1.11264	0.000631887	0.0279144
ENSG00000198218	QRICH1	protein_coding	2845.09	0.149878	1.10948	7.89e-05	0.00702046
ENSG00000121067	SPOP	protein_coding	2388.05	-0.121899	-1.08817	0.00066011	0.0286492
ENSG00000198783	ZNF830	protein_coding	756.587	-0.147349	-1.10753	0.000885991	0.0346938
ENSG00000080815	PSEN1	protein_coding	4941.45	-0.151513	-1.11073	0.0010612	0.0394983
ENSG00000108349	CASC3	protein_coding	4284.98	-0.165189	-1.12131	0.00114333	0.0411171
ENSG00000124164	VAPB	protein_coding	4005.18	-0.168307	-1.12374	0.000864565	0.0341085
ENSG00000168724	DNAJC21	protein_coding	3322.91	-0.172452	-1.12697	0.00104217	0.0390158
ENSG00000114503	NCBP2	protein_coding	5379.9	-0.186162	-1.13773	0.00117985	0.0419725
ENSG00000101413	RPRD1B	protein_coding	2417.31	-0.189953	-1.14073	0.000299436	0.0176597
ENSG00000184203	PPP1R2	protein_coding	3348.11	-0.190424	-1.1411	0.000641096	0.0281659
ENSG00000125871	MGME1	protein_coding	1799.63	-0.196058	-1.14556	0.0015492	0.0499032
ENSG00000122068	FYTTD1	protein_coding	6218.64	-0.198873	-1.1478	0.00134577	0.0457932
ENSG00000170191	NANP	protein_coding	528.346	-0.203848	-1.15177	0.000616743	0.0274548
ENSG00000176142	TMEM39A	protein_coding	1817.91	-0.205951	-1.15345	0.000427558	0.0219327
ENSG00000108306	FBXL20	protein_coding	1105.4	-0.210141	-1.1568	0.000180472	0.0124875
ENSG00000260032	NORAD	long_non_coding	14793.3	-0.210685	-1.15724	0.000264407	0.0162733
ENSG00000108423	TUBD1	protein_coding	580.213	-0.211933	-1.15824	0.000394492	0.0210184
ENSG00000185798	WDR53	protein_coding	893.378	-0.212677	-1.15884	0.00149171	0.0488368
ENSG00000226479	TMEM185B	protein_coding	1818.46	-0.215733	-1.16129	0.000598065	0.0269969
ENSG00000172262	ZNF131	protein_coding	1837.59	-0.217333	-1.16258	0.000282014	0.016978
ENSG00000113384	GOLPH3	protein_coding	5269.68	-0.217591	-1.16279	0.000141149	0.0105818
ENSG00000119927	GPAM	protein_coding	668.703	-0.218234	-1.16331	0.00108731	0.0399061
ENSG00000070269	TMEM260	protein_coding	879.952	-0.218737	-1.16371	0.000840599	0.0334593
ENSG00000253738	OTUD6B-AS1	long_non_coding	880.826	-0.219054	-1.16397	0.000114761	0.00928265
ENSG00000221909	FAM200A	protein_coding	498.028	-0.219256	-1.16413	0.000256706	0.0160299
ENSG00000161204	ABCF3	protein_coding	4571.73	-0.219288	-1.16416	9.31e-05	0.00796778
ENSG00000197841	ZNF181	protein_coding	258.366	-0.219355	-1.16421	0.00131461	0.0449179
ENSG00000113456	RAD1	protein_coding	1527.16	-0.219611	-1.16442	0.000197631	0.0133368
ENSG00000169359	SLC33A1	protein_coding	2338.4	-0.219968	-1.16471	0.000255718	0.0159934
ENSG00000085274	MYNN	protein_coding	1090.66	-0.220701	-1.1653	0.000413356	0.0215477
ENSG00000108406	DHX40	protein_coding	1969.14	-0.222705	-1.16692	0.000391619	0.0209693
ENSG00000119231	SENP5	protein_coding	2795.81	-0.224064	-1.16802	0.000165392	0.0117242
ENSG00000075711	DLG1	protein_coding	4796.87	-0.224691	-1.16853	0.00130474	0.0447851
ENSG00000172954	LCLAT1	protein_coding	1268.79	-0.225828	-1.16945	0.000494836	0.0240827
ENSG00000041802	LSG1	protein_coding	3714.25	-0.226474	-1.16997	0.000571678	0.0262605
ENSG00000153896	ZNF599	protein_coding	180.271	-0.230836	-1.17351	0.00150137	0.0489592
ENSG00000163900	TMEM41A	protein_coding	2814.34	-0.230836	-1.17351	0.000487116	0.023787
ENSG00000090520	DNAJB11	protein_coding	6073.62	-0.232164	-1.1746	0.000202466	0.0135301
ENSG00000244005	NFS1	protein_coding	1378.07	-0.236617	-1.17823	0.000104264	0.00866228
ENSG00000126351	THRA	protein_coding	1738.66	-0.241899	-1.18255	0.000743019	0.0310143
ENSG00000164953	TMEM67	protein_coding	403.433	-0.24406	-1.18432	0.00143088	0.0476534
ENSG00000149679	CABLES2	protein_coding	648.983	-0.245995	-1.18591	0.00111908	0.0407558
ENSG00000149636	DSN1	protein_coding	1289.69	-0.246344	-1.1862	0.00129056	0.0444598
ENSG00000101346	POFUT1	protein_coding	4723.81	-0.246396	-1.18624	4.15e-05	0.00442735
ENSG00000164002	EXO5	protein_coding	343.553	-0.248726	-1.18816	0.00141865	0.0474919
ENSG00000272667	AC012306.2	long_non_coding	57.1439	-0.251256	-1.19024	0.00145517	0.0481578
ENSG00000119772	DNMT3A	protein_coding	1637.58	-0.251943	-1.19081	0.00105269	0.0393077
ENSG00000101464	PIGU	protein_coding	1830.21	-0.252468	-1.19124	0.000480503	0.0235833
ENSG00000161202	DVL3	protein_coding	8642.69	-0.256886	-1.1949	0.000932668	0.0359384
ENSG00000196636	SDHAF3	protein_coding	626.534	-0.257479	-1.19539	0.00151892	0.0493648
ENSG00000205659	LIN52	protein_coding	627.205	-0.261834	-1.199	2.03e-05	0.00261049
ENSG00000066827	ZFAT	protein_coding	763.131	-0.261998	-1.19914	0.0012899	0.0444598
ENSG00000121989	ACVR2A	protein_coding	645.281	-0.262639	-1.19967	0.000861805	0.0340228
ENSG00000236859	NIFK-AS1	long_non_coding	142.248	-0.264022	-1.20082	0.000458972	0.0227493
ENSG00000080822	CLDND1	protein_coding	4624.96	-0.264095	-1.20088	0.000370747	0.0202756
ENSG00000130714	POMT1	protein_coding	1040.8	-0.266916	-1.20323	0.000317196	0.0182905
ENSG00000171984	C20orf196	protein_coding	220.802	-0.268321	-1.20441	0.00048628	0.0237662
ENSG00000139974	SLC38A6	protein_coding	367.638	-0.268504	-1.20456	0.000217605	0.0143049
ENSG00000049656	CLPTM1L	protein_coding	7975.71	-0.272776	-1.20813	3.08e-05	0.00357808
ENSG00000141012	GALNS	protein_coding	1953.82	-0.273142	-1.20844	0.000902948	0.0351149
ENSG00000236810	ELOA-AS1	long_non_coding	48.7682	-0.274556	-1.20962	0.000789279	0.0322325
ENSG00000184436	THAP7	protein_coding	1436.42	-0.277132	-1.21178	0.00126444	0.0438505
ENSG00000113569	NUP155	protein_coding	3057.3	-0.27793	-1.21245	2.46e-05	0.0030366
ENSG00000179859	AC104581.1	protein_coding	412.302	-0.280045	-1.21423	0.00121452	0.0427401
ENSG00000185252	ZNF74	protein_coding	741.166	-0.282556	-1.21635	0.000891771	0.0348025
ENSG00000113838	TBCCD1	protein_coding	929.824	-0.282641	-1.21642	3.93e-05	0.00427928
ENSG00000173950	XXYLT1	protein_coding	2185.47	-0.287718	-1.22071	0.000195736	0.0132431
ENSG00000101417	PXMP4	protein_coding	924.22	-0.288663	-1.22151	0.000741139	0.0310042
ENSG00000182107	TMEM30B	protein_coding	2798.49	-0.288849	-1.22167	0.00036353	0.0200434
ENSG00000161395	PGAP3	protein_coding	1557.23	-0.29004	-1.22267	0.000401321	0.0212118
ENSG00000163904	SENP2	protein_coding	2886.27	-0.290804	-1.22332	5.96e-06	0.00104741
ENSG00000187792	ZNF70	protein_coding	280.118	-0.290813	-1.22333	0.000182719	0.0125679
ENSG00000174446	SNAPC5	protein_coding	743.211	-0.29259	-1.22484	4.15e-06	0.000817712
ENSG00000198933	TBKBP1	protein_coding	579.066	-0.294	-1.22603	0.00123641	0.0433788
ENSG00000183647	ZNF530	protein_coding	203.891	-0.295733	-1.22751	0.000596209	0.0269761
ENSG00000160051	IQCC	protein_coding	203.698	-0.296763	-1.22838	0.000327276	0.0186298
ENSG00000134138	MEIS2	protein_coding	507.564	-0.297409	-1.22894	0.00042106	0.0217148
ENSG00000186020	ZNF529	protein_coding	337.935	-0.298747	-1.23008	0.000621357	0.0276017
ENSG00000234494	SP2-AS1	long_non_coding	59.4523	-0.302511	-1.23329	0.000539219	0.0253119
ENSG00000169379	ARL13B	protein_coding	667.953	-0.302642	-1.2334	0.0007039	0.0299753
ENSG00000247287	AL359220.1	long_non_coding	80.4519	-0.303306	-1.23397	0.00136632	0.0463292
ENSG00000178386	ZNF223	protein_coding	43.6385	-0.303746	-1.23435	0.000978741	0.0371453
ENSG00000276182	AL163051.2	long_non_coding	24.3058	-0.304265	-1.23479	0.00115297	0.0412697
ENSG00000259768	AC004943.2	long_non_coding	235.587	-0.307765	-1.23779	0.000396695	0.0210776
ENSG00000101474	APMAP	protein_coding	6513.1	-0.309282	-1.23909	2.29e-06	0.000526254
ENSG00000104341	LAPTM4B	protein_coding	10023.7	-0.30932	-1.23912	0.00013008	0.00999454
ENSG00000224152	AC009506.1	long_non_coding	83.2488	-0.310521	-1.24016	0.000320106	0.0183918
ENSG00000224738	AC099850.1	long_non_coding	35.1876	-0.310851	-1.24044	0.000975656	0.0370769
ENSG00000083535	PIBF1	protein_coding	780.219	-0.312116	-1.24153	0.000278752	0.0168647
ENSG00000144815	NXPE3	protein_coding	1253.9	-0.312577	-1.24192	0.00154677	0.0499032
ENSG00000175182	FAM131A	protein_coding	1284.49	-0.314593	-1.24366	0.000342636	0.0191913
ENSG00000177946	CENPBD1	protein_coding	250.169	-0.316977	-1.24572	3.82e-05	0.00418444
ENSG00000228451	SDAD1P1	pseudogene	87.6898	-0.317891	-1.24651	0.000359816	0.0198843
ENSG00000112992	NNT	protein_coding	2678.64	-0.321761	-1.24985	0.000538954	0.0253119
ENSG00000197119	SLC25A29	protein_coding	1106.3	-0.322658	-1.25063	0.000714764	0.0303238
ENSG00000239213	NCK1-AS1	long_non_coding	219.809	-0.323528	-1.25139	0.00107312	0.0397595
ENSG00000236618	PITPNA-AS1	long_non_coding	145.099	-0.325513	-1.25311	0.000417681	0.0216283
ENSG00000255200	PGAM1P8	pseudogene	39.0739	-0.328812	-1.25598	0.00147813	0.0486397
ENSG00000270959	LPP-AS2	long_non_coding	139.592	-0.329747	-1.25679	0.000727943	0.0306387
ENSG00000262587	AC133552.2	pseudogene	27.4391	-0.331641	-1.25844	0.00142731	0.0476143
ENSG00000249592	AC139887.2	long_non_coding	42.4054	-0.332759	-1.25942	0.000239877	0.0153525
ENSG00000189042	ZNF567	protein_coding	223.227	-0.333579	-1.26014	0.000441532	0.0222649
ENSG00000232671	AL391069.2	long_non_coding	24.8517	-0.335969	-1.26222	0.00130609	0.0447851
ENSG00000177406	AC021054.1	long_non_coding	370.914	-0.33981	-1.26559	0.000768254	0.0316447
ENSG00000276334	AL133243.2	long_non_coding	58.9858	-0.340095	-1.26584	0.00106323	0.0395484
ENSG00000164849	GPR146	protein_coding	48.8574	-0.341139	-1.26676	0.000934191	0.0359709
ENSG00000267309	AC092295.2	long_non_coding	39.344	-0.343846	-1.26914	0.000408786	0.0214146
ENSG00000136603	SKIL	protein_coding	4271.11	-0.345752	-1.27081	4.1e-05	0.00439377
ENSG00000142794	NBPF3	protein_coding	256.085	-0.346678	-1.27163	0.00109835	0.0401837
ENSG00000258768	AL356019.2	long_non_coding	44.0127	-0.347987	-1.27278	0.00138148	0.0465534
ENSG00000227477	STK4-AS1	long_non_coding	21.8889	-0.350306	-1.27483	0.000507117	0.0243732
ENSG00000260063	AL512408.1	long_non_coding	48.3151	-0.350563	-1.27506	0.000798361	0.0324016
ENSG00000228265	RALY-AS1	long_non_coding	80.7116	-0.351667	-1.27603	0.000248963	0.0157238
ENSG00000167920	TMEM99	protein_coding	694.775	-0.352245	-1.27655	7.63e-05	0.00687938
ENSG00000258824	AL122035.1	long_non_coding	38.5525	-0.354729	-1.27875	0.000159091	0.0114599
ENSG00000186017	ZNF566	protein_coding	199.644	-0.3551	-1.27907	0.000129537	0.00997625
ENSG00000229320	KRT8P12	pseudogene	413.816	-0.360972	-1.28429	8.52e-05	0.00747897
ENSG00000276073	AL034549.2	long_non_coding	46.1154	-0.362301	-1.28547	0.000292566	0.0173251
ENSG00000198835	GJC2	protein_coding	79.8633	-0.364068	-1.28705	0.001536	0.0496691
ENSG00000134253	TRIM45	protein_coding	224.689	-0.367254	-1.2899	0.00070584	0.0300358
ENSG00000197557	TTC30A	protein_coding	422.35	-0.368227	-1.29077	8.64e-05	0.00754654
ENSG00000144451	SPAG16	protein_coding	398.927	-0.368331	-1.29086	0.00139103	0.0467293
ENSG00000271133	AC004130.1	long_non_coding	75.1341	-0.369032	-1.29149	0.00107836	0.0397792
ENSG00000103811	CTSH	protein_coding	4869.58	-0.369063	-1.29151	0.000602432	0.0270285
ENSG00000267296	CEBPA-AS1	long_non_coding	95.1975	-0.369139	-1.29158	0.00127392	0.0440736
ENSG00000259802	AC012640.2	long_non_coding	71.416	-0.370346	-1.29266	0.000565865	0.0261132
ENSG00000272758	AC083798.2	long_non_coding	37.1171	-0.371056	-1.2933	0.000179317	0.0124723
ENSG00000183628	DGCR6	protein_coding	213.977	-0.371637	-1.29382	0.00140895	0.0472491
ENSG00000152558	TMEM123	protein_coding	15405.8	-0.371657	-1.29384	0.00130583	0.0447851
ENSG00000187566	NHLRC1	protein_coding	129.29	-0.37428	-1.29619	0.00100225	0.0378108
ENSG00000275784	AL034549.1	long_non_coding	13.2382	-0.375429	-1.29722	0.000364755	0.0200806
ENSG00000180479	ZNF571	protein_coding	101.661	-0.377122	-1.29875	0.000738602	0.0309952
ENSG00000247400	DNAJC3-AS1	long_non_coding	105.347	-0.381568	-1.30276	5.37e-05	0.00528779
ENSG00000142065	ZFP14	protein_coding	201.271	-0.383474	-1.30448	0.000327464	0.0186298
ENSG00000078487	ZCWPW1	protein_coding	219.528	-0.385804	-1.30659	0.00147327	0.0485626
ENSG00000102053	ZC3H12B	protein_coding	29.03	-0.387097	-1.30776	0.000439455	0.0222649
ENSG00000273702	AC091271.1	long_non_coding	48.956	-0.387766	-1.30837	0.000222772	0.0145128
ENSG00000187391	MAGI2	protein_coding	134.601	-0.387857	-1.30845	0.00107338	0.0397595
ENSG00000221990	EXOC3-AS1	long_non_coding	233.84	-0.391761	-1.31199	0.000259864	0.0161481
ENSG00000281207	SLFNL1-AS1	long_non_coding	31.7147	-0.39196	-1.31217	0.000403439	0.0212604
ENSG00000177465	ACOT4	protein_coding	141.245	-0.394154	-1.31417	0.000415457	0.0215989
ENSG00000100583	SAMD15	protein_coding	46.1219	-0.394376	-1.31437	0.000551315	0.0256874
ENSG00000133958	UNC79	protein_coding	28.8287	-0.39837	-1.31802	4.96e-05	0.00498161
ENSG00000249572	AC034231.1	long_non_coding	25.0647	-0.398665	-1.31829	0.000878494	0.0344702
ENSG00000229689	AC009237.3	pseudogene	74.6829	-0.399123	-1.31871	0.00121471	0.0427401
ENSG00000174137	FAM53A	protein_coding	54.8082	-0.40431	-1.32346	0.000488605	0.0238395
ENSG00000224165	DNAJC27-AS1	long_non_coding	28.0094	-0.404337	-1.32348	0.000986068	0.0373744
ENSG00000114988	LMAN2L	protein_coding	1433.15	-0.405203	-1.32427	4.13e-09	4.41e-06
ENSG00000236682	AC068282.1	long_non_coding	58.7495	-0.406277	-1.32526	0.00108053	0.0397926
ENSG00000224616	RTCA-AS1	long_non_coding	15.3772	-0.406841	-1.32578	0.000517383	0.0247026
ENSG00000189144	ZNF573	protein_coding	45.8242	-0.408039	-1.32688	0.000155533	0.0112955
ENSG00000121905	HPCA	protein_coding	21.1713	-0.410898	-1.32951	0.00109226	0.0400116
ENSG00000274220	AC009163.7	long_non_coding	21.5792	-0.414583	-1.33291	0.000127084	0.00985285
ENSG00000137692	DCUN1D5	protein_coding	2584.25	-0.416091	-1.33431	0.00103717	0.0388538
ENSG00000237310	GS1-124K5.4	long_non_coding	51.2827	-0.416627	-1.3348	0.00119515	0.0423606
ENSG00000170949	ZNF160	protein_coding	717.653	-0.41682	-1.33498	9.35e-05	0.00798762
ENSG00000171790	SLFNL1	protein_coding	21.7517	-0.41718	-1.33531	0.000321153	0.0184154
ENSG00000279103	AC138470.1	TEC	7.77383	-0.41755	-1.33566	0.00100497	0.0378108
ENSG00000272602	ZNF595	protein_coding	200.825	-0.420005	-1.33793	0.000131777	0.0100817
ENSG00000122547	EEPD1	protein_coding	414.76	-0.421479	-1.3393	6.67e-05	0.00624754
ENSG00000255150	EID3	protein_coding	52.3172	-0.42287	-1.34059	0.00112327	0.0407623
ENSG00000164850	GPER1	protein_coding	177.482	-0.428324	-1.34567	0.00137741	0.0464875
ENSG00000279253	AL121753.2	TEC	62.1514	-0.431099	-1.34826	7.42e-05	0.00672123
ENSG00000129993	CBFA2T3	protein_coding	356.742	-0.431745	-1.34886	0.000934752	0.0359709
ENSG00000181350	LRRC75A	protein_coding	58.1241	-0.436654	-1.35346	0.000560589	0.0259317
ENSG00000277182	AC006449.5	long_non_coding	26.2039	-0.441519	-1.35803	0.00012563	0.00978751
ENSG00000197050	ZNF420	protein_coding	187.148	-0.442253	-1.35872	0.000602501	0.0270285
ENSG00000119227	PIGZ	protein_coding	330.09	-0.443938	-1.36031	0.000107044	0.00879357
ENSG00000157240	FZD1	protein_coding	2647.23	-0.444359	-1.36071	0.000157365	0.0113922
ENSG00000280502	Metazoa_SRP	ncRNA	5.83861	-0.445109	-1.36142	0.00130018	0.0446618
ENSG00000064309	CDON	protein_coding	262.077	-0.447385	-1.36357	0.000852941	0.0337649
ENSG00000272913	AC009237.14	long_non_coding	145.985	-0.447698	-1.36386	0.000242144	0.0154074
ENSG00000273355	AP000894.4	long_non_coding	21.5065	-0.449997	-1.36604	0.00148452	0.0487233
ENSG00000100321	SYNGR1	protein_coding	826.885	-0.450372	-1.36639	0.00142207	0.047579
ENSG00000255568	BRWD1-AS2	long_non_coding	18.7983	-0.451471	-1.36743	0.000747689	0.0311752
ENSG00000166704	ZNF606	protein_coding	275.431	-0.451604	-1.36756	0.000244382	0.0155021
ENSG00000189157	FAM47E	protein_coding	14.0851	-0.45453	-1.37034	0.0012138	0.0427401
ENSG00000198482	ZNF808	protein_coding	264.386	-0.457508	-1.37317	8.58e-05	0.00750504
ENSG00000262904	TMPOP2	pseudogene	7.07935	-0.457937	-1.37358	0.000998457	0.0377154
ENSG00000178665	ZNF713	protein_coding	120.45	-0.45853	-1.37414	0.000104343	0.00866228
ENSG00000154358	OBSCN	protein_coding	2357.69	-0.461036	-1.37653	0.00148865	0.048792
ENSG00000277232	GTSE1-AS1	long_non_coding	25.1794	-0.461169	-1.37666	5.36e-05	0.00528779
ENSG00000137098	SPAG8	protein_coding	18.8747	-0.467172	-1.3824	0.00124932	0.0436658
ENSG00000179240	AP002360.1	protein_coding	37.25	-0.467328	-1.38255	0.000521135	0.0247999
ENSG00000225975	LINC01534	long_non_coding	20.0176	-0.468564	-1.38373	0.000226531	0.014708
ENSG00000176933	TOB2P1	pseudogene	18.0631	-0.468623	-1.38379	0.00050181	0.0241984
ENSG00000188693	CYP51A1-AS1	long_non_coding	7.67346	-0.469282	-1.38442	0.00101866	0.0382095
ENSG00000182218	HHIPL1	protein_coding	226.199	-0.469354	-1.38449	0.000468272	0.0231461
ENSG00000259151	CAP2P1	pseudogene	5.29218	-0.474052	-1.389	0.00148981	0.0488023
ENSG00000236829	Z97634.1	pseudogene	14.9431	-0.47469	-1.38962	0.000121733	0.00961042
ENSG00000121753	ADGRB2	protein_coding	386.939	-0.475976	-1.39086	0.000665036	0.0287827
ENSG00000224046	AC005076.1	long_non_coding	24.3237	-0.478417	-1.39321	8.55e-05	0.00749119
ENSG00000182986	ZNF320	protein_coding	456.051	-0.483484	-1.39812	0.00087749	0.0344655
ENSG00000265688	MAFG-AS1	long_non_coding	206.231	-0.483587	-1.39822	6.87e-05	0.00634169
ENSG00000260442	ATP2A1-AS1	long_non_coding	51.6791	-0.485063	-1.39965	0.00112162	0.0407558
ENSG00000219507	FTH1P8	pseudogene	62.9966	-0.485481	-1.40005	0.000182714	0.0125679
ENSG00000258701	LINC00638	long_non_coding	65.8889	-0.486744	-1.40128	3.89e-05	0.00424754
ENSG00000261251	Z97055.2	long_non_coding	7.30486	-0.489731	-1.40418	0.000937291	0.0360446
ENSG00000235501	AC105942.1	long_non_coding	82.7936	-0.490822	-1.40525	0.000539324	0.0253119
ENSG00000254389	RHPN1-AS1	long_non_coding	50.7875	-0.491489	-1.40589	0.000552209	0.025701
ENSG00000105880	DLX5	protein_coding	734.896	-0.4935	-1.40786	0.000801423	0.0324593
ENSG00000167363	FN3K	protein_coding	287.72	-0.495967	-1.41027	0.000121617	0.00961042
ENSG00000162552	WNT4	protein_coding	2042.54	-0.496953	-1.41123	0.00150693	0.0490854
ENSG00000229278	AL133353.1	long_non_coding	12.6428	-0.497936	-1.41219	0.000848805	0.0336702
ENSG00000230658	KLHL7-AS1	long_non_coding	34.7581	-0.498002	-1.41226	0.000879893	0.0345017
ENSG00000204531	POU5F1	protein_coding	113.047	-0.498113	-1.41236	0.000149625	0.0110389
ENSG00000172508	CARNS1	protein_coding	101.127	-0.498402	-1.41265	0.00125049	0.0436806
ENSG00000169750	RAC3	protein_coding	898.201	-0.499835	-1.41405	0.0011094	0.0405092
ENSG00000106976	DNM1	protein_coding	1032.29	-0.500138	-1.41435	9.79e-05	0.00825648
ENSG00000263753	LINC00667	long_non_coding	1199.4	-0.501015	-1.41521	4.31e-06	0.000835074
ENSG00000270011	ZNF559-ZNF177	protein_coding	7.41442	-0.503807	-1.41795	0.00146521	0.0483797
ENSG00000100625	SIX4	protein_coding	559.98	-0.505479	-1.41959	0.000274425	0.0166772
ENSG00000241057	AC004951.3	pseudogene	33.8108	-0.505837	-1.41995	0.000820807	0.0330317
ENSG00000246174	KCTD21-AS1	long_non_coding	67.5883	-0.506316	-1.42042	0.000537684	0.0253119
ENSG00000171368	TPPP	protein_coding	1082.62	-0.508543	-1.42261	0.000806167	0.0326042
ENSG00000280417	AC096887.2	TEC	30.9299	-0.510734	-1.42477	9.46e-05	0.00804419
ENSG00000115507	OTX1	protein_coding	484.527	-0.51076	-1.4248	0.000760117	0.031422
ENSG00000185585	OLFML2A	protein_coding	4536.65	-0.511421	-1.42545	5.05e-05	0.00504156
ENSG00000232021	LEF1-AS1	long_non_coding	15.0269	-0.512958	-1.42697	0.000327119	0.0186298
ENSG00000231584	FAHD2CP	pseudogene	109.923	-0.513658	-1.42767	0.000119289	0.00954228
ENSG00000073670	ADAM11	protein_coding	42.9982	-0.515706	-1.42969	0.00038622	0.0207881
ENSG00000236200	KDM4A-AS1	long_non_coding	61.6012	-0.517541	-1.43151	4.18e-05	0.00443173
ENSG00000231770	TMEM44-AS1	long_non_coding	206.501	-0.51957	-1.43353	8.68e-07	0.000263184
ENSG00000132434	LANCL2	protein_coding	1766.62	-0.520328	-1.43428	4.87e-06	0.000908936
ENSG00000137463	MGARP	protein_coding	7.76046	-0.522676	-1.43662	0.000496114	0.0241044
ENSG00000166582	CENPV	protein_coding	279.969	-0.522806	-1.43675	0.000637824	0.0280696
ENSG00000269834	ZNF528-AS1	long_non_coding	92.0906	-0.523111	-1.43705	0.000720341	0.0304737
ENSG00000224358	AL451074.2	long_non_coding	11.5108	-0.524779	-1.43871	5.94e-05	0.00570348
ENSG00000130943	PKDREJ	protein_coding	30.1476	-0.527949	-1.44188	0.000198653	0.0133623
ENSG00000182636	NDN	protein_coding	830.592	-0.52866	-1.44259	0.000753836	0.0312964
ENSG00000214289	RPL39P5	pseudogene	2.63005	-0.529748	-1.44368	0.000426286	0.0219063
ENSG00000154310	TNIK	protein_coding	459.004	-0.531315	-1.44525	0.000511513	0.0244829
ENSG00000225439	BOLA3-AS1	long_non_coding	79.4272	-0.531829	-1.44576	0.000222485	0.0145104
ENSG00000171462	DLK2	protein_coding	971.667	-0.532516	-1.44645	0.000120071	0.00958696
ENSG00000165152	TMEM246	protein_coding	1372.99	-0.532784	-1.44672	0.00037683	0.0204345
ENSG00000203326	ZNF525	protein_coding	354.63	-0.534236	-1.44818	0.000137772	0.0103889
ENSG00000066735	KIF26A	protein_coding	404.524	-0.53444	-1.44838	0.000792618	0.0322816
ENSG00000108950	FAM20A	protein_coding	988.664	-0.535971	-1.44992	0.000160811	0.0115408
ENSG00000241547	ACTG1P20	pseudogene	22.6879	-0.536138	-1.45009	0.000588453	0.0267087
ENSG00000120645	IQSEC3	protein_coding	62.7961	-0.53615	-1.4501	0.00136343	0.0463128
ENSG00000158887	MPZ	protein_coding	70.9225	-0.536227	-1.45017	0.000263389	0.0162451
ENSG00000121578	B4GALT4	protein_coding	2581.54	-0.536319	-1.45027	1.64e-05	0.00223368
ENSG00000267041	ZNF850	protein_coding	96.0542	-0.538047	-1.45201	0.00015126	0.0111092
ENSG00000254876	AL590705.5	long_non_coding	10.9629	-0.54059	-1.45457	0.00126011	0.0438264
ENSG00000260086	AC007611.1	long_non_coding	36.0444	-0.541012	-1.45499	5.1e-05	0.00507968
ENSG00000115526	CHST10	protein_coding	347.039	-0.54161	-1.4556	0.000229754	0.0148741
ENSG00000231563	AL670729.1	long_non_coding	9.53037	-0.5422	-1.45619	0.00136815	0.0463643
ENSG00000258479	LINC00640	long_non_coding	80.4505	-0.545099	-1.45912	9.93e-05	0.0083449
ENSG00000171533	MAP6	protein_coding	62.1854	-0.547386	-1.46144	0.000758678	0.0313849
ENSG00000255624	AC073585.1	pseudogene	29.6614	-0.548074	-1.46213	0.000637211	0.0280639
ENSG00000157927	RADIL	protein_coding	95.9526	-0.549726	-1.46381	0.000277362	0.0168359
ENSG00000198807	PAX9	protein_coding	1549.76	-0.55032	-1.46441	0.000647506	0.0283235
ENSG00000139946	PELI2	protein_coding	437.508	-0.550669	-1.46476	0.000324443	0.018549
ENSG00000174871	CNIH2	protein_coding	113.938	-0.55144	-1.46555	0.000540981	0.0253486
ENSG00000260052	AC023813.3	long_non_coding	4.82814	-0.551743	-1.46586	0.00147016	0.0485152
ENSG00000260896	LINC02170	long_non_coding	6.33569	-0.552468	-1.46659	0.001128	0.04083
ENSG00000129757	CDKN1C	protein_coding	623.585	-0.553357	-1.4675	0.000104399	0.00866228
ENSG00000260249	AC007608.3	long_non_coding	11.438	-0.556884	-1.47109	0.00130725	0.0447856
ENSG00000121005	CRISPLD1	protein_coding	491.665	-0.557217	-1.47143	0.00113393	0.0409552
ENSG00000160191	PDE9A	protein_coding	241.433	-0.557923	-1.47215	0.000558281	0.0259077
ENSG00000144199	FAHD2B	protein_coding	331.362	-0.560414	-1.47469	2.93e-05	0.00345629
ENSG00000144115	THNSL2	protein_coding	789.876	-0.56053	-1.47481	0.00106633	0.0396383
ENSG00000188916	FAM196A	protein_coding	19.9294	-0.560929	-1.47522	0.000219358	0.014355
ENSG00000213139	CRYGS	protein_coding	77.7108	-0.56319	-1.47753	0.000262601	0.0162138
ENSG00000182183	FAM159A	protein_coding	32.4321	-0.563879	-1.47824	0.000651625	0.0283822
ENSG00000109255	NMU	protein_coding	589.992	-0.565129	-1.47952	0.00138869	0.0467049
ENSG00000143994	ABHD1	protein_coding	15.5667	-0.566086	-1.4805	0.000431092	0.0219971
ENSG00000224287	MSL3P1	pseudogene	38.5931	-0.567205	-1.48165	1.75e-05	0.00234795
ENSG00000159164	SV2A	protein_coding	320.282	-0.567939	-1.4824	0.000594826	0.0269346
ENSG00000169085	C8orf46	protein_coding	11.7228	-0.57014	-1.48467	0.00113903	0.0410753
ENSG00000090530	P3H2	protein_coding	7082.45	-0.571043	-1.4856	0.00119781	0.0424029
ENSG00000107859	PITX3	protein_coding	19.1145	-0.57135	-1.48591	0.00054032	0.0253382
ENSG00000175445	LPL	protein_coding	411.175	-0.571421	-1.48599	0.00131029	0.0447964
ENSG00000176563	CNTD1	protein_coding	47.8902	-0.571538	-1.48611	4.77e-05	0.00485994
ENSG00000091972	CD200	protein_coding	473.545	-0.571959	-1.48654	0.000423921	0.0218429
ENSG00000105711	SCN1B	protein_coding	395.812	-0.573785	-1.48842	0.000440866	0.0222649
ENSG00000236438	FAM157A	pseudogene	17.4078	-0.573809	-1.48845	0.00131002	0.0447964
ENSG00000232065	LINC01063	long_non_coding	10.042	-0.574012	-1.48866	0.000739786	0.031002
ENSG00000205838	TTC23L	protein_coding	11.2134	-0.574264	-1.48892	0.000141252	0.0105818
ENSG00000127863	TNFRSF19	protein_coding	753.674	-0.57482	-1.48949	0.000112589	0.00913246
ENSG00000225889	AC012368.1	long_non_coding	60.9496	-0.575079	-1.48976	0.00154848	0.0499032
ENSG00000204060	FOXO6	protein_coding	104.599	-0.57611	-1.49082	0.000441723	0.0222649
ENSG00000166165	CKB	protein_coding	5771.2	-0.576511	-1.49124	0.000154746	0.0112942
ENSG00000232818	RPS2P32	pseudogene	34.3507	-0.578053	-1.49283	0.00145481	0.0481578
ENSG00000198346	ZNF813	protein_coding	180.157	-0.579297	-1.49412	0.000601746	0.0270285
ENSG00000226644	AL121899.1	long_non_coding	23.3322	-0.579298	-1.49412	0.00125578	0.0437334
ENSG00000268225	AC010487.1	pseudogene	17.6111	-0.579948	-1.4948	0.00114397	0.0411171
ENSG00000229694	LINC00484	long_non_coding	7.37503	-0.580135	-1.49499	0.000587868	0.0267031
ENSG00000255129	AP000880.1	long_non_coding	8.79169	-0.580653	-1.49553	0.00149603	0.0488676
ENSG00000070019	GUCY2C	protein_coding	97.6722	-0.580905	-1.49579	0.000399971	0.0212118
ENSG00000258884	LINC02321	long_non_coding	12.138	-0.581663	-1.49657	0.000273127	0.0166311
ENSG00000233593	AL590094.1	long_non_coding	66.6206	-0.582175	-1.4971	4.12e-05	0.00441201
ENSG00000177875	CCDC184	protein_coding	69.2038	-0.582327	-1.49726	0.000105347	0.00871595
ENSG00000264808	AC068025.1	long_non_coding	5.82469	-0.582663	-1.49761	0.000371586	0.0203022
ENSG00000152128	TMEM163	protein_coding	107.502	-0.583552	-1.49853	0.00107563	0.0397595
ENSG00000186310	NAP1L3	protein_coding	52.6824	-0.584559	-1.49958	0.000710515	0.0301682
ENSG00000124159	MATN4	protein_coding	15.8869	-0.584644	-1.49967	0.000917376	0.0355383
ENSG00000186907	RTN4RL2	protein_coding	113.523	-0.584804	-1.49984	7.3e-05	0.00663971
ENSG00000259424	AC118658.1	long_non_coding	4.24742	-0.585532	-1.50059	0.00116503	0.0415215
ENSG00000164638	SLC29A4	protein_coding	363.66	-0.587717	-1.50287	0.00090471	0.0351417
ENSG00000258708	SLC25A21-AS1	long_non_coding	31.3008	-0.587873	-1.50303	0.000180309	0.0124875
ENSG00000162595	DIRAS3	protein_coding	73.0536	-0.588786	-1.50398	0.000283588	0.017055
ENSG00000256443	AP003559.1	long_non_coding	22.58	-0.591338	-1.50664	0.000496026	0.0241044
ENSG00000004838	ZMYND10	protein_coding	33.122	-0.591346	-1.50665	0.000546341	0.0255584
ENSG00000267034	AC010980.2	long_non_coding	31.533	-0.594436	-1.50988	0.000786886	0.032184
ENSG00000067191	CACNB1	protein_coding	587.233	-0.594672	-1.51013	0.000123162	0.00966522
ENSG00000224324	THAP5P1	pseudogene	2.03982	-0.595051	-1.51053	0.00107266	0.0397595
ENSG00000157103	SLC6A1	protein_coding	39.6356	-0.596676	-1.51223	0.000476015	0.0234625
ENSG00000109107	ALDOC	protein_coding	2056.46	-0.596691	-1.51224	7.54e-06	0.00122361
ENSG00000139209	SLC38A4	protein_coding	250.402	-0.597596	-1.51319	0.00145816	0.0482291
ENSG00000163126	ANKRD23	protein_coding	79.5001	-0.597946	-1.51356	0.000676687	0.0291162
ENSG00000135424	ITGA7	protein_coding	1031.19	-0.598269	-1.5139	0.000318924	0.0183421
ENSG00000182168	UNC5C	protein_coding	115.561	-0.599708	-1.51541	0.00113404	0.0409552
ENSG00000167555	ZNF528	protein_coding	306.063	-0.599767	-1.51547	9.22e-05	0.00789988
ENSG00000203727	SAMD5	protein_coding	217.709	-0.601437	-1.51723	0.00136477	0.0463292
ENSG00000154548	SRSF12	protein_coding	56.295	-0.602129	-1.51795	0.000946814	0.0362806
ENSG00000160460	SPTBN4	protein_coding	47.067	-0.602938	-1.51881	7.1e-05	0.00650312
ENSG00000225210	DUXAP9	pseudogene	40.822	-0.604444	-1.52039	0.0011102	0.0405092
ENSG00000122733	PHF24	protein_coding	203.627	-0.605065	-1.52105	0.00149739	0.0488846
ENSG00000227544	AC018647.1	long_non_coding	4.61698	-0.605257	-1.52125	0.000448522	0.0224319
ENSG00000255337	AP001830.1	long_non_coding	16.7782	-0.605438	-1.52144	0.00125385	0.0437027
ENSG00000137872	SEMA6D	protein_coding	406.747	-0.605918	-1.52195	0.00124371	0.0435487
ENSG00000215270	AP000523.1	pseudogene	17.5933	-0.606313	-1.52236	0.000998972	0.0377154
ENSG00000124602	UNC5CL	protein_coding	73.0956	-0.607029	-1.52312	5.98e-05	0.00570454
ENSG00000162341	TPCN2	protein_coding	1534.44	-0.608199	-1.52435	6.83e-06	0.00113941
ENSG00000264575	LINC00526	long_non_coding	84.2384	-0.609352	-1.52557	1.04e-07	4.87e-05
ENSG00000104177	MYEF2	protein_coding	106.466	-0.611055	-1.52738	0.00137475	0.0464875
ENSG00000181458	TMEM45A	protein_coding	7077.55	-0.612027	-1.52841	0.000454611	0.0226338
ENSG00000224409	AC114489.1	long_non_coding	18.5428	-0.612861	-1.52929	0.000213329	0.0141038
ENSG00000072954	TMEM38A	protein_coding	465.756	-0.613046	-1.52949	0.000272937	0.0166311
ENSG00000164972	C9orf24	protein_coding	17.6353	-0.615032	-1.53159	0.00127875	0.0441927
ENSG00000140986	RPL3L	protein_coding	204.151	-0.616821	-1.53349	0.00120505	0.0425926
ENSG00000152078	TMEM56	protein_coding	169.441	-0.617178	-1.53387	0.000523348	0.0248644
ENSG00000226026	AC092802.1	long_non_coding	3.49441	-0.618166	-1.53492	0.00118165	0.0420108
ENSG00000105650	PDE4C	protein_coding	63.2296	-0.618758	-1.53555	0.00153115	0.0496231
ENSG00000187122	SLIT1	protein_coding	27.4977	-0.620015	-1.53689	0.000341496	0.0191459
ENSG00000180720	CHRM4	protein_coding	14.1139	-0.620454	-1.53736	0.000592022	0.0268496
ENSG00000140057	AK7	protein_coding	77.7467	-0.621477	-1.53845	0.000124102	0.00969952
ENSG00000225968	ELFN1	protein_coding	251.175	-0.622416	-1.53945	0.000115045	0.00928318
ENSG00000177182	CLVS1	protein_coding	15.3173	-0.622427	-1.53946	0.000441015	0.0222649
ENSG00000203808	BVES-AS1	long_non_coding	17.1631	-0.623044	-1.54012	0.00137681	0.0464875
ENSG00000204791	SMPD5	pseudogene	45.9651	-0.62341	-1.54051	0.000180337	0.0124875
ENSG00000162174	ASRGL1	protein_coding	154.199	-0.623482	-1.54059	0.0002806	0.0169104
ENSG00000232022	FAAHP1	pseudogene	8.50324	-0.624789	-1.54198	0.000557459	0.0258903
ENSG00000172425	TTC36	protein_coding	4.38973	-0.626042	-1.54333	0.000379873	0.0205227
ENSG00000278881	FP325331.1	TEC	2.76762	-0.626501	-1.54382	0.00127064	0.0440277
ENSG00000108852	MPP2	protein_coding	173.931	-0.626504	-1.54382	0.000145431	0.0108007
ENSG00000248677	LINC02102	long_non_coding	3.2413	-0.6272	-1.54456	0.000548941	0.025618
ENSG00000272872	AP000525.1	long_non_coding	13.1459	-0.627222	-1.54459	0.00152244	0.0494516
ENSG00000215277	RNF212B	protein_coding	10.9176	-0.627262	-1.54463	0.000308735	0.0180246
ENSG00000227210	AC079145.1	long_non_coding	3.46784	-0.631909	-1.54961	0.00112081	0.0407558
ENSG00000140557	ST8SIA2	protein_coding	128.504	-0.632193	-1.54992	0.001187	0.0420975
ENSG00000267751	AC009005.1	long_non_coding	38.532	-0.632853	-1.55063	0.000171355	0.0120421
ENSG00000230650	AC140479.2	pseudogene	7.07615	-0.633159	-1.55096	0.000646673	0.0283235
ENSG00000214772	AC010168.1	long_non_coding	41.9416	-0.63735	-1.55547	0.000599101	0.027015
ENSG00000135298	ADGRB3	protein_coding	13.8642	-0.637797	-1.55595	0.00079169	0.0322665
ENSG00000272970	AC107294.2	long_non_coding	13.9336	-0.638476	-1.55668	0.00036621	0.0201034
ENSG00000243537	KC877373.1	pseudogene	13.4388	-0.638508	-1.55672	0.000758536	0.0313849
ENSG00000214578	HMGN2P15	pseudogene	12.5556	-0.639669	-1.55797	0.000943718	0.0362437
ENSG00000053438	NNAT	protein_coding	60.8017	-0.640655	-1.55904	1.78e-05	0.00237856
ENSG00000197291	RAMP2-AS1	long_non_coding	34.9834	-0.642334	-1.56085	0.00101973	0.038225
ENSG00000113946	CLDN16	protein_coding	98.146	-0.642532	-1.56107	6.74e-05	0.00628554
ENSG00000006377	DLX6	protein_coding	157.901	-0.642609	-1.56115	0.000795928	0.0323255
ENSG00000176919	C8G	protein_coding	42.6492	-0.643201	-1.56179	0.000315694	0.0182905
ENSG00000137571	SLCO5A1	protein_coding	120.954	-0.646022	-1.56485	0.000454903	0.0226338
ENSG00000091137	SLC26A4	protein_coding	31.308	-0.646941	-1.56584	0.00028506	0.0170903
ENSG00000162706	CADM3	protein_coding	173.715	-0.647326	-1.56626	0.000519547	0.0247651
ENSG00000125966	MMP24	protein_coding	45.6586	-0.648559	-1.5676	2.62e-07	0.000101725
ENSG00000188002	AC026412.1	pseudogene	217.414	-0.650675	-1.5699	3.23e-06	0.000680066
ENSG00000160188	RSPH1	protein_coding	28.0212	-0.651137	-1.57041	0.000692497	0.0295985
ENSG00000182687	GALR2	protein_coding	25.0879	-0.651434	-1.57073	0.000200551	0.013455
ENSG00000118976	OTUD4P1	pseudogene	5.65687	-0.651444	-1.57074	0.000960456	0.0367161
ENSG00000224594	AC041040.1	pseudogene	94.7558	-0.654998	-1.57461	0.000715225	0.0303238
ENSG00000246095	LINC01096	long_non_coding	13.9161	-0.658566	-1.57851	0.000509959	0.0244287
ENSG00000243742	RPLP0P2	pseudogene	299.125	-0.659086	-1.57908	6.15e-06	0.00105618
ENSG00000255741	AP000808.2	long_non_coding	15.7368	-0.659501	-1.57954	0.000230117	0.0148741
ENSG00000111981	ULBP1	protein_coding	128.964	-0.660222	-1.58033	0.000586986	0.0266839
ENSG00000149243	KLHL35	protein_coding	142.025	-0.664052	-1.58453	0.00138258	0.0465534
ENSG00000272319	AL022345.1	pseudogene	1.35749	-0.664197	-1.58469	0.00154802	0.0499032
ENSG00000231887	PRH1	protein_coding	11.2712	-0.665097	-1.58567	0.000155116	0.0112955
ENSG00000138759	FRAS1	protein_coding	709.798	-0.665938	-1.5866	0.000460415	0.0227905
ENSG00000175785	PRIMA1	protein_coding	392.805	-0.666137	-1.58682	0.000757542	0.0313827
ENSG00000141040	ZNF287	protein_coding	148.851	-0.667707	-1.58855	5.74e-08	3.26e-05
ENSG00000128606	LRRC17	protein_coding	340.553	-0.669109	-1.59009	0.00107526	0.0397595
ENSG00000004809	SLC22A16	protein_coding	10.3223	-0.669555	-1.59058	0.000783962	0.0321429
ENSG00000007516	BAIAP3	protein_coding	242.673	-0.669977	-1.59105	1.98e-06	0.000468133
ENSG00000151623	NR3C2	protein_coding	116.663	-0.670023	-1.5911	0.000867686	0.0342083
ENSG00000235267	AC074117.2	pseudogene	3.31702	-0.672242	-1.59355	0.000288254	0.0171751
ENSG00000242808	SOX2-OT	long_non_coding	114.204	-0.672472	-1.5938	0.00134898	0.0458755
ENSG00000157856	DRC1	protein_coding	12.4967	-0.673512	-1.59495	0.000666453	0.0287827
ENSG00000169116	PARM1	protein_coding	1119.39	-0.673669	-1.59512	0.000253712	0.0159368
ENSG00000142530	FAM71E1	protein_coding	121.857	-0.676212	-1.59794	3.9e-05	0.00425813
ENSG00000166819	PLIN1	protein_coding	16.2126	-0.676965	-1.59877	0.00100376	0.0378108
ENSG00000134532	SOX5	protein_coding	81.3501	-0.677249	-1.59909	0.000430491	0.0219971
ENSG00000267922	AC007785.1	long_non_coding	25.6973	-0.677565	-1.59944	0.00138956	0.046707
ENSG00000131409	LRRC4B	protein_coding	64.0677	-0.680636	-1.60285	1.5e-05	0.00207395
ENSG00000272143	FGF14-AS2	long_non_coding	30.6962	-0.680733	-1.60295	7.14e-05	0.00651024
ENSG00000092850	TEKT2	protein_coding	23.8892	-0.682547	-1.60497	0.000582435	0.0265813
ENSG00000264148	AC138207.3	pseudogene	4.61833	-0.683059	-1.60554	0.000425155	0.021887
ENSG00000207186	RNA5SP122	ncRNA	3.36884	-0.683649	-1.6062	2.44e-05	0.00301684
ENSG00000197653	DNAH10	protein_coding	61.1413	-0.685004	-1.60771	1.49e-05	0.00206986
ENSG00000145506	NKD2	protein_coding	674.933	-0.685602	-1.60837	4.26e-06	0.00082852
ENSG00000183032	SLC25A21	protein_coding	34.3173	-0.685625	-1.6084	5.97e-06	0.00104741
ENSG00000179869	ABCA13	protein_coding	1579.4	-0.68592	-1.60873	0.00148488	0.0487233
ENSG00000197599	CCDC154	protein_coding	39.0282	-0.686688	-1.60958	0.000788135	0.0322123
ENSG00000132821	VSTM2L	protein_coding	265.931	-0.687603	-1.61061	0.00142806	0.0476143
ENSG00000188818	ZDHHC11	protein_coding	128.456	-0.688385	-1.61148	0.000340121	0.0190873
ENSG00000204446	C9orf170	long_non_coding	9.03167	-0.688847	-1.61199	0.000733866	0.0308431
ENSG00000253688	AC026904.3	long_non_coding	1.96701	-0.689606	-1.61284	0.000431034	0.0219971
ENSG00000137691	C11orf70	protein_coding	70.933	-0.689882	-1.61315	0.00013012	0.00999454
ENSG00000204851	PNMA8B	protein_coding	89.343	-0.690445	-1.61378	2.22e-05	0.00278704
ENSG00000125355	TMEM255A	protein_coding	146.878	-0.691104	-1.61452	9.2e-05	0.00788953
ENSG00000132972	RNF17	protein_coding	6.09699	-0.692231	-1.61578	0.00129949	0.0446618
ENSG00000183196	CHST6	protein_coding	270.128	-0.693777	-1.61751	0.000149969	0.0110502
ENSG00000169314	C22orf15	protein_coding	5.84675	-0.694465	-1.61828	0.00110846	0.0405026
ENSG00000174473	GALNTL6	protein_coding	9.7194	-0.694934	-1.61881	0.000443848	0.0223525
ENSG00000106633	GCK	protein_coding	40.0071	-0.69634	-1.62039	0.000446884	0.0224291
ENSG00000070182	SPTB	protein_coding	562.138	-0.696695	-1.62079	0.00105823	0.0394133
ENSG00000167178	ISLR2	protein_coding	100.29	-0.696943	-1.62107	0.000103659	0.00863803
ENSG00000272323	AC026801.3	long_non_coding	41.3551	-0.699	-1.62338	5.1e-07	0.000172912
ENSG00000233237	LINC00472	long_non_coding	10.2115	-0.701719	-1.62644	0.000261155	0.0161762
ENSG00000123901	GPR83	protein_coding	11.4754	-0.70266	-1.6275	0.000242183	0.0154074
ENSG00000240694	PNMA2	protein_coding	80.742	-0.703983	-1.629	0.000104919	0.00869297
ENSG00000105696	TMEM59L	protein_coding	34.0407	-0.704473	-1.62955	5.97e-05	0.00570454
ENSG00000273287	AL008718.2	long_non_coding	3.56875	-0.705061	-1.63021	0.00107249	0.0397595
ENSG00000062524	LTK	protein_coding	68.3136	-0.706167	-1.63146	0.000115725	0.00930865
ENSG00000279507	AC112484.5	TEC	2.98912	-0.707379	-1.63284	0.000373242	0.0203543
ENSG00000153012	LGI2	protein_coding	166.359	-0.707647	-1.63314	0.000195153	0.013219
ENSG00000232412	AL121601.1	long_non_coding	5.21422	-0.708002	-1.63354	0.000358388	0.0198243
ENSG00000134533	RERG	protein_coding	119.357	-0.708351	-1.63394	6.95e-05	0.00640638
ENSG00000214575	CPEB1	protein_coding	60.0821	-0.708667	-1.63429	0.000497694	0.0241545
ENSG00000090932	DLL3	protein_coding	48.3035	-0.709656	-1.63541	0.000650806	0.0283822
ENSG00000206432	TMEM200C	protein_coding	57.2317	-0.709754	-1.63553	0.00092151	0.0356032
ENSG00000165695	AK8	protein_coding	135.9	-0.710166	-1.63599	3.32e-05	0.00378717
ENSG00000139914	FITM1	protein_coding	59.0415	-0.710673	-1.63657	0.000426874	0.021917
ENSG00000154553	PDLIM3	protein_coding	2822.04	-0.711194	-1.63716	0.00120214	0.0425303
ENSG00000234281	LANCL1-AS1	long_non_coding	17.159	-0.711955	-1.63802	0.00030174	0.0177234
ENSG00000196218	RYR1	protein_coding	2783.71	-0.713352	-1.63961	7.88e-06	0.00127531
ENSG00000159208	CIART	protein_coding	325.167	-0.713409	-1.63967	1.9e-06	0.000459154
ENSG00000187902	SHISA7	protein_coding	10.4796	-0.714969	-1.64145	0.0010825	0.0398304
ENSG00000162931	TRIM17	protein_coding	93.4986	-0.715637	-1.64221	0.000232223	0.0149936
ENSG00000266718	AC079336.5	long_non_coding	30.8339	-0.717538	-1.64437	0.000243405	0.015457
ENSG00000100505	TRIM9	protein_coding	153.797	-0.717661	-1.64451	7.49e-05	0.00677543
ENSG00000279673	AC092919.2	TEC	34.0205	-0.720868	-1.64817	7.71e-05	0.00690354
ENSG00000105929	ATP6V0A4	protein_coding	141.462	-0.72264	-1.6502	0.000931307	0.0359099
ENSG00000169752	NRG4	protein_coding	88.8821	-0.723187	-1.65082	5.22e-05	0.00518956
ENSG00000179774	ATOH7	protein_coding	4.26906	-0.724698	-1.65256	0.00114383	0.0411171
ENSG00000279078	SND1-IT1	long_non_coding	2.62153	-0.727506	-1.65577	0.000237139	0.0152599
ENSG00000082196	C1QTNF3	protein_coding	209.627	-0.728508	-1.65692	0.000206093	0.0136879
ENSG00000168952	STXBP6	protein_coding	167.943	-0.729177	-1.65769	0.00128537	0.0443636
ENSG00000166823	MESP1	protein_coding	33.0647	-0.7302	-1.65887	0.000248809	0.0157238
ENSG00000105509	HAS1	protein_coding	105.108	-0.731681	-1.66057	0.00097684	0.0370975
ENSG00000260398	AC068700.1	long_non_coding	18.1999	-0.731793	-1.6607	0.000855449	0.033818
ENSG00000095587	TLL2	protein_coding	104.773	-0.732119	-1.66108	7.66e-05	0.00688184
ENSG00000231290	APCDD1L-AS1	long_non_coding	168.132	-0.732251	-1.66123	0.000825169	0.0330977
ENSG00000198744	MTCO3P12	pseudogene	106.239	-0.732369	-1.66136	1.04e-05	0.00155031
ENSG00000143595	AQP10	protein_coding	26.0948	-0.735262	-1.6647	0.000650974	0.0283822
ENSG00000112319	EYA4	protein_coding	128.677	-0.735266	-1.6647	0.000945356	0.0362585
ENSG00000213225	NOC2LP1	pseudogene	27.634	-0.736499	-1.66613	2.3e-05	0.00285535
ENSG00000087085	ACHE	protein_coding	271.835	-0.737353	-1.66711	0.000109379	0.00893471
ENSG00000054356	PTPRN	protein_coding	102.843	-0.741438	-1.67184	0.000660756	0.0286492
ENSG00000240990	HOXA11-AS	long_non_coding	40.1273	-0.741593	-1.67202	0.00152931	0.0495913
ENSG00000135477	KRT87P	pseudogene	11.3285	-0.741886	-1.67236	0.00147615	0.0486021
ENSG00000083067	TRPM3	protein_coding	11.3446	-0.74345	-1.67417	6.97e-05	0.00642014
ENSG00000261760	AC140479.4	pseudogene	4.81623	-0.743686	-1.67445	0.000875611	0.034427
ENSG00000258759	AL049779.3	pseudogene	2.62364	-0.746345	-1.67754	0.00126072	0.0438264
ENSG00000140538	NTRK3	protein_coding	46.0527	-0.746465	-1.67768	0.00037856	0.0204709
ENSG00000162692	VCAM1	protein_coding	1774.56	-0.74649	-1.67771	0.000323847	0.0185332
ENSG00000237732	AC010980.1	pseudogene	36.019	-0.746634	-1.67787	2.89e-05	0.00341626
ENSG00000270885	RASL10B	protein_coding	82.4009	-0.746963	-1.67826	7.42e-06	0.00121321
ENSG00000006606	CCL26	protein_coding	132.423	-0.747303	-1.67865	0.000568799	0.0262068
ENSG00000102128	RAB40AL	protein_coding	1.96694	-0.74781	-1.67924	0.00113429	0.0409552
ENSG00000114124	GRK7	protein_coding	25.7716	-0.74828	-1.67979	4.63e-05	0.00476679
ENSG00000206077	ZDHHC11B	protein_coding	188.058	-0.748619	-1.68018	0.000173205	0.0121296
ENSG00000164764	SBSPON	protein_coding	180.235	-0.749658	-1.68139	0.000197813	0.0133368
ENSG00000119715	ESRRB	protein_coding	17.4963	-0.74974	-1.68149	0.000538146	0.0253119
ENSG00000155966	AFF2	protein_coding	109.868	-0.749862	-1.68163	0.000920891	0.0356031
ENSG00000262874	C19orf84	protein_coding	24.7537	-0.750402	-1.68226	0.000377377	0.0204451
ENSG00000168490	PHYHIP	protein_coding	134.627	-0.750669	-1.68257	1.41e-05	0.00198432
ENSG00000183379	SYNDIG1L	protein_coding	4.6572	-0.751671	-1.68374	0.00021828	0.0143168
ENSG00000263812	LINC00908	long_non_coding	10.7105	-0.752075	-1.68421	0.000200334	0.013455
ENSG00000266265	KLF14	protein_coding	30.5279	-0.753967	-1.68642	0.000378149	0.0204678
ENSG00000122121	XPNPEP2	protein_coding	53.4071	-0.754927	-1.68755	0.000269362	0.0164886
ENSG00000102466	FGF14	protein_coding	27.9356	-0.756426	-1.6893	5.69e-05	0.00550653
ENSG00000267748	AC011479.1	protein_coding	20.0168	-0.756477	-1.68936	9.67e-06	0.0014818
ENSG00000179314	WSCD1	protein_coding	110.413	-0.757215	-1.69022	9.41e-05	0.0080138
ENSG00000125462	C1orf61	protein_coding	20.5087	-0.758041	-1.69119	0.000690032	0.0295368
ENSG00000154917	RAB6B	protein_coding	677.886	-0.758318	-1.69152	0.000189494	0.0129264
ENSG00000241155	ARHGAP31-AS1	long_non_coding	7.18208	-0.759707	-1.69315	0.000136272	0.0103301
ENSG00000141665	FBXO15	protein_coding	20.6245	-0.759936	-1.69342	1.01e-05	0.00152312
ENSG00000188761	BCL2L15	protein_coding	26.6799	-0.761202	-1.6949	0.000221999	0.014495
ENSG00000198768	APCDD1L	protein_coding	408.919	-0.761391	-1.69512	0.000142938	0.0106816
ENSG00000235217	TSPY26P	pseudogene	186.72	-0.763041	-1.69706	1.78e-07	7.48e-05
ENSG00000185269	NOTUM	protein_coding	138.914	-0.76323	-1.69729	1.66e-05	0.00225574
ENSG00000168427	KLHL30	protein_coding	154.507	-0.763392	-1.69748	0.000820316	0.0330317
ENSG00000144619	CNTN4	protein_coding	79.4161	-0.763478	-1.69758	0.000166593	0.0117805
ENSG00000186897	C1QL4	protein_coding	24.1297	-0.763817	-1.69798	0.000507703	0.0243811
ENSG00000240063	AC069431.1	long_non_coding	4.49506	-0.763819	-1.69798	0.000632564	0.0279156
ENSG00000272808	AC015712.6	long_non_coding	29.5265	-0.765307	-1.69973	0.000647032	0.0283235
ENSG00000249780	AC093809.1	pseudogene	6.01062	-0.768098	-1.70302	0.000608645	0.0271988
ENSG00000213023	SYT3	protein_coding	17.0941	-0.77019	-1.70549	0.000337159	0.0189762
ENSG00000196132	MYT1	protein_coding	14.1408	-0.770663	-1.70605	0.000115248	0.00928318
ENSG00000023445	BIRC3	protein_coding	3076.03	-0.771337	-1.70685	1.72e-05	0.00231327
ENSG00000180875	GREM2	protein_coding	39.0353	-0.771687	-1.70726	0.000279329	0.0168689
ENSG00000272219	AC005072.1	long_non_coding	1.31114	-0.773804	-1.70977	0.000505552	0.0243384
ENSG00000179542	SLITRK4	protein_coding	76.4982	-0.77393	-1.70992	0.000686384	0.0294241
ENSG00000250486	FAM218A	protein_coding	8.23654	-0.775465	-1.71174	0.000304893	0.0178543
ENSG00000175538	KCNE3	protein_coding	382.743	-0.778178	-1.71496	8.88e-06	0.00138575
ENSG00000065325	GLP2R	protein_coding	7.1713	-0.778704	-1.71559	0.000441078	0.0222649
ENSG00000236882	LINC01554	long_non_coding	13.7466	-0.779953	-1.71708	0.000121966	0.00961042
ENSG00000171246	NPTX1	protein_coding	61.0424	-0.780001	-1.71713	0.00037263	0.0203401
ENSG00000232855	AF165147.1	long_non_coding	119.905	-0.780628	-1.71788	0.000691346	0.0295711
ENSG00000268621	IGFL2-AS1	long_non_coding	408.922	-0.782213	-1.71977	0.000973127	0.0370537
ENSG00000169271	HSPB3	protein_coding	250.548	-0.783007	-1.72071	0.00144693	0.0479698
ENSG00000173077	43435	protein_coding	109.813	-0.786112	-1.72442	0.000403319	0.0212604
ENSG00000008226	DLEC1	protein_coding	39.9726	-0.78677	-1.72521	0.000157591	0.0113944
ENSG00000116690	PRG4	protein_coding	81.2041	-0.788474	-1.72725	0.000660889	0.0286492
ENSG00000168079	SCARA5	protein_coding	250.546	-0.788845	-1.72769	0.000109541	0.00893527
ENSG00000131094	C1QL1	protein_coding	138.716	-0.789133	-1.72804	1.82e-05	0.0024262
ENSG00000205221	VIT	protein_coding	124.744	-0.792106	-1.7316	0.000165376	0.0117242
ENSG00000259251	AC104590.1	long_non_coding	2.75962	-0.793352	-1.7331	3.11e-05	0.00361223
ENSG00000163239	TDRD10	protein_coding	31.6798	-0.793884	-1.73374	6.18e-05	0.00584194
ENSG00000156466	GDF6	protein_coding	40.3728	-0.794762	-1.73479	0.000203672	0.0135869
ENSG00000185274	GALNT17	protein_coding	147.947	-0.795023	-1.7351	4.67e-05	0.00480087
ENSG00000123843	C4BPB	protein_coding	5.34258	-0.795293	-1.73543	0.000548246	0.025618
ENSG00000196353	CPNE4	protein_coding	8.79322	-0.795413	-1.73557	0.00108875	0.0399335
ENSG00000121075	TBX4	protein_coding	45.1367	-0.795543	-1.73573	0.00111989	0.0407558
ENSG00000049089	COL9A2	protein_coding	878.589	-0.798016	-1.73871	5.86e-06	0.00103699
ENSG00000111291	GPRC5D	protein_coding	144.177	-0.798459	-1.73924	0.000106758	0.0087855
ENSG00000224769	MUC20P1	pseudogene	95.3971	-0.798551	-1.73935	0.000919696	0.0355806
ENSG00000175874	CREG2	protein_coding	352.461	-0.798712	-1.73955	9.47e-05	0.00804419
ENSG00000108684	ASIC2	protein_coding	9.63011	-0.79928	-1.74023	0.000358295	0.0198243
ENSG00000248746	ACTN3	protein_coding	15.0207	-0.799904	-1.74099	0.000325505	0.0185913
ENSG00000229720	AL109924.2	long_non_coding	5.31718	-0.800127	-1.74125	0.0009941	0.037605
ENSG00000275620	FLJ16779	long_non_coding	37.3106	-0.80114	-1.74248	0.000696378	0.0297205
ENSG00000250120	PCDHA10	protein_coding	7.15506	-0.801154	-1.74249	0.0004782	0.0235101
ENSG00000171811	CFAP46	protein_coding	37.103	-0.801926	-1.74343	0.000183182	0.0125699
ENSG00000162779	AXDND1	protein_coding	20.6629	-0.802029	-1.74355	0.000430537	0.0219971
ENSG00000225764	P3H2-AS1	long_non_coding	22.5298	-0.802416	-1.74402	0.000363734	0.0200434
ENSG00000129159	KCNC1	protein_coding	7.38783	-0.802581	-1.74422	0.000332609	0.01883
ENSG00000116983	HPCAL4	protein_coding	39.6081	-0.803629	-1.74549	5.53e-05	0.00539359
ENSG00000249574	AC226118.1	long_non_coding	8.25413	-0.804647	-1.74672	0.000653495	0.0284351
ENSG00000165887	ANKRD2	protein_coding	127.08	-0.805173	-1.74736	0.00019068	0.0129768
ENSG00000223802	CERS1	protein_coding	17.3162	-0.805296	-1.7475	8.77e-05	0.00762714
ENSG00000254271	AC022390.1	long_non_coding	4.2227	-0.808669	-1.7516	0.000905558	0.0351511
ENSG00000224034	LINC02561	long_non_coding	21.6714	-0.808786	-1.75174	0.000919203	0.0355806
ENSG00000172247	C1QTNF4	protein_coding	13.2255	-0.809286	-1.75234	0.00066018	0.0286492
ENSG00000205922	ONECUT3	protein_coding	34.9486	-0.809294	-1.75235	0.00112173	0.0407558
ENSG00000181418	DDN	protein_coding	432.922	-0.809481	-1.75258	0.000439928	0.0222649
ENSG00000005513	SOX8	protein_coding	46.5166	-0.809697	-1.75284	5.23e-06	0.000957985
ENSG00000053328	METTL24	protein_coding	15.6995	-0.810765	-1.75414	0.000845744	0.0335948
ENSG00000100181	TPTEP1	pseudogene	221.282	-0.811074	-1.75452	0.000376217	0.0204204
ENSG00000248564	AC079140.1	pseudogene	0.794121	-0.811176	-1.75464	0.000893477	0.0348222
ENSG00000183571	PGPEP1L	protein_coding	12.4773	-0.811316	-1.75481	0.00144374	0.0479698
ENSG00000157703	SVOPL	protein_coding	20.6335	-0.811581	-1.75513	9.15e-05	0.00786169
ENSG00000107165	TYRP1	protein_coding	41.3114	-0.812243	-1.75594	0.000748786	0.0311761
ENSG00000124215	CDH26	protein_coding	278.794	-0.812838	-1.75666	5.82e-06	0.00103328
ENSG00000229261	AL596223.1	long_non_coding	11.6049	-0.814592	-1.7588	0.0013759	0.0464875
ENSG00000281756	C2-AS1	long_non_coding	4.61862	-0.814938	-1.75922	0.000750706	0.0312111
ENSG00000160224	AIRE	protein_coding	4.71708	-0.815467	-1.75987	0.000375638	0.0204081
ENSG00000196482	ESRRG	protein_coding	36.563	-0.816047	-1.76058	0.000626185	0.0277259
ENSG00000170579	DLGAP1	protein_coding	76.5728	-0.816442	-1.76106	0.000339711	0.0190829
ENSG00000231231	LINC01423	long_non_coding	2.08647	-0.816831	-1.76153	0.0015281	0.0495797
ENSG00000248587	GDNF-AS1	long_non_coding	12.2996	-0.817644	-1.76253	0.001005	0.0378108
ENSG00000148948	LRRC4C	protein_coding	16.0489	-0.819207	-1.76444	0.000151715	0.0111223
ENSG00000094796	KRT31	protein_coding	243.204	-0.820927	-1.76654	7.74e-07	0.000241112
ENSG00000144057	ST6GAL2	protein_coding	190.343	-0.821572	-1.76733	0.000577989	0.0264322
ENSG00000126259	KIRREL2	protein_coding	25.0188	-0.824869	-1.77137	0.000762631	0.0315034
ENSG00000138131	LOXL4	protein_coding	770.634	-0.82561	-1.77228	0.000254461	0.0159574
ENSG00000160716	CHRNB2	protein_coding	20.9211	-0.825875	-1.77261	9.85e-05	0.00829579
ENSG00000214376	VSTM5	protein_coding	55.9296	-0.826561	-1.77345	1.35e-05	0.00193431
ENSG00000271811	Z97200.1	long_non_coding	27.6631	-0.827494	-1.7746	4.87e-05	0.00491554
ENSG00000163873	GRIK3	protein_coding	9.69871	-0.827645	-1.77479	0.000369379	0.0202389
ENSG00000261837	AC046158.2	long_non_coding	1.68243	-0.832768	-1.7811	0.00127142	0.0440277
ENSG00000163710	PCOLCE2	protein_coding	190.403	-0.83328	-1.78173	0.000143567	0.0107047
ENSG00000159263	SIM2	protein_coding	481.428	-0.833528	-1.78204	2.98e-05	0.00350623
ENSG00000168913	ENHO	protein_coding	21.1992	-0.834228	-1.7829	0.000122667	0.0096394
ENSG00000078725	BRINP1	protein_coding	32.9554	-0.836502	-1.78571	0.0002586	0.0161041
ENSG00000105251	SHD	protein_coding	27.4917	-0.837139	-1.7865	4.47e-05	0.00465503
ENSG00000250770	AC005865.2	pseudogene	5.38917	-0.837589	-1.78706	0.000665695	0.0287827
ENSG00000259660	DNM1P47	pseudogene	3.3974	-0.840416	-1.79057	0.00015484	0.0112942
ENSG00000257951	AC126177.6	pseudogene	4.24022	-0.844364	-1.79547	0.00129575	0.0445625
ENSG00000106013	ANKRD7	protein_coding	4.23338	-0.845058	-1.79634	0.00110401	0.0403654
ENSG00000231424	AL445673.1	long_non_coding	7.9452	-0.845152	-1.79645	3.01e-05	0.00351124
ENSG00000110318	CEP126	protein_coding	145.634	-0.845885	-1.79737	1.35e-07	5.97e-05
ENSG00000070031	SCT	protein_coding	47.6847	-0.846492	-1.79812	0.00013108	0.0100456
ENSG00000106772	PRUNE2	protein_coding	753.452	-0.846628	-1.79829	0.000217593	0.0143049
ENSG00000246662	LINC00535	long_non_coding	6.09513	-0.846756	-1.79845	1.08e-05	0.00160178
ENSG00000132026	RTBDN	protein_coding	21.2528	-0.848033	-1.80005	0.000285536	0.0170933
ENSG00000242242	NECTIN3-AS1	long_non_coding	4.95195	-0.848573	-1.80072	0.000254591	0.0159574
ENSG00000196917	HCAR1	protein_coding	29.7194	-0.850668	-1.80334	0.00128755	0.0444125
ENSG00000165828	PRAP1	protein_coding	40.0157	-0.853483	-1.80686	0.000238633	0.015322
ENSG00000171772	SYCE1	protein_coding	2.20387	-0.85426	-1.80783	0.00100662	0.0378317
ENSG00000140795	MYLK3	protein_coding	30.232	-0.854625	-1.80829	9.37e-05	0.00799063
ENSG00000133067	LGR6	protein_coding	324.34	-0.854898	-1.80863	5.75e-05	0.00554024
ENSG00000156009	MAGEA8	protein_coding	3.09177	-0.855256	-1.80908	0.000848291	0.0336702
ENSG00000164935	DCSTAMP	protein_coding	32.3723	-0.856939	-1.81119	0.000398031	0.0211292
ENSG00000119946	CNNM1	protein_coding	143.322	-0.857299	-1.81164	0.000756327	0.0313548
ENSG00000171450	CDK5R2	protein_coding	10.1292	-0.859122	-1.81393	0.00114607	0.0411244
ENSG00000184502	GAST	protein_coding	134.505	-0.859398	-1.81428	0.000260638	0.0161615
ENSG00000129910	CDH15	protein_coding	100.776	-0.859443	-1.81434	0.000149238	0.0110244
ENSG00000009765	IYD	protein_coding	12.7875	-0.859984	-1.81502	0.000639779	0.0281342
ENSG00000243069	ARHGEF26-AS1	long_non_coding	27.4202	-0.861169	-1.81651	0.000688384	0.029488
ENSG00000280890	AC073324.2	long_non_coding	4.79716	-0.861668	-1.81714	7.7e-05	0.00690354
ENSG00000165810	BTNL9	protein_coding	230.239	-0.862833	-1.81861	0.000152879	0.0111934
ENSG00000197587	DMBX1	protein_coding	29.1392	-0.863778	-1.8198	0.000416755	0.0216147
ENSG00000103546	SLC6A2	protein_coding	349.088	-0.867448	-1.82443	7.94e-05	0.00704937
ENSG00000188176	SMTNL2	protein_coding	122.718	-0.870079	-1.82776	0.000732715	0.0308171
ENSG00000273388	AC005291.2	long_non_coding	5.10737	-0.871516	-1.82958	0.000922231	0.0356073
ENSG00000164287	CDC20B	protein_coding	5.5942	-0.873207	-1.83173	0.000650644	0.0283822
ENSG00000135960	EDAR	protein_coding	164.315	-0.874762	-1.83371	4.84e-06	0.000907027
ENSG00000101306	MYLK2	protein_coding	104.622	-0.875088	-1.83412	8.67e-05	0.00755986
ENSG00000100024	UPB1	protein_coding	34.2245	-0.875169	-1.83422	0.00035365	0.0196561
ENSG00000108823	SGCA	protein_coding	202.193	-0.875845	-1.83508	0.000853676	0.0337709
ENSG00000204528	PSORS1C3	long_non_coding	20.3378	-0.875992	-1.83527	0.000278719	0.0168647
ENSG00000077800	FKBP6	protein_coding	4.26903	-0.877049	-1.83662	0.000381411	0.0205866
ENSG00000196109	ZNF676	protein_coding	3.38546	-0.877645	-1.83737	0.000435627	0.0222089
ENSG00000149294	NCAM1	protein_coding	664.074	-0.878205	-1.83809	0.000160812	0.0115408
ENSG00000136928	GABBR2	protein_coding	16.2304	-0.881051	-1.84172	8.96e-05	0.00774646
ENSG00000177359	AC024940.1	protein_coding	145.155	-0.881621	-1.84244	0.000165869	0.0117436
ENSG00000081052	COL4A4	protein_coding	221.746	-0.883007	-1.84422	3.13e-05	0.00361767
ENSG00000187848	P2RX2	protein_coding	3.81492	-0.883927	-1.84539	0.000446923	0.0224291
ENSG00000250378	AC114296.1	protein_coding	22.4936	-0.8848	-1.84651	2.58e-05	0.00313037
ENSG00000184811	TUSC5	protein_coding	3.61113	-0.885812	-1.8478	0.00128395	0.044341
ENSG00000241439	AC092903.1	pseudogene	7.00628	-0.886733	-1.84898	0.00148703	0.0487662
ENSG00000134443	GRP	protein_coding	72.5642	-0.886882	-1.84918	0.000459189	0.0227493
ENSG00000101198	NKAIN4	protein_coding	21.2395	-0.887492	-1.84996	0.000133637	0.0101644
ENSG00000106258	CYP3A5	protein_coding	183.295	-0.893316	-1.85744	1.11e-06	0.000305163
ENSG00000167972	ABCA3	protein_coding	771.895	-0.893484	-1.85766	1.9e-05	0.0024722
ENSG00000143195	ILDR2	protein_coding	31.4513	-0.893987	-1.8583	4.61e-07	0.00015906
ENSG00000123689	G0S2	protein_coding	820.047	-0.894544	-1.85902	2.21e-06	0.000516113
ENSG00000107518	ATRNL1	protein_coding	61.1895	-0.894678	-1.8592	0.000253555	0.0159368
ENSG00000127129	EDN2	protein_coding	790.399	-0.89481	-1.85936	0.00011668	0.00937245
ENSG00000182870	GALNT9	protein_coding	9.2228	-0.89528	-1.85997	9.6e-05	0.00810858
ENSG00000146038	DCDC2	protein_coding	15.6076	-0.89546	-1.8602	2.57e-05	0.00312361
ENSG00000230387	AL118508.1	long_non_coding	138.518	-0.89558	-1.86036	0.00041688	0.0216147
ENSG00000127831	VIL1	protein_coding	11.846	-0.896331	-1.86133	0.00115725	0.0413379
ENSG00000206199	ANKUB1	protein_coding	30.5227	-0.897748	-1.86316	0.000532621	0.0251684
ENSG00000170681	CAVIN4	protein_coding	342.476	-0.899238	-1.86508	0.000181124	0.0125177
ENSG00000164434	FABP7	protein_coding	16.3205	-0.901538	-1.86806	0.000458046	0.0227493
ENSG00000130528	HRC	protein_coding	336.92	-0.901546	-1.86807	0.00125381	0.0437027
ENSG00000100678	SLC8A3	protein_coding	35.8291	-0.902628	-1.86947	0.000103377	0.00862689
ENSG00000106927	AMBP	protein_coding	11.4456	-0.90276	-1.86964	0.000363183	0.0200434
ENSG00000100156	SLC16A8	protein_coding	56.5287	-0.903156	-1.87015	1.62e-06	0.000406721
ENSG00000257957	QRSL1P3	pseudogene	0.756081	-0.903987	-1.87123	0.000766259	0.0316307
ENSG00000183873	SCN5A	protein_coding	129.08	-0.904203	-1.87151	6.08e-05	0.00578724
ENSG00000244921	MTCYBP18	pseudogene	35.0857	-0.904378	-1.87174	0.000509212	0.0244207
ENSG00000171243	SOSTDC1	protein_coding	593.712	-0.904522	-1.87192	0.00141185	0.0473191
ENSG00000246465	AC138904.1	long_non_coding	18.4804	-0.905811	-1.8736	0.000339713	0.0190829
ENSG00000095713	CRTAC1	protein_coding	161.618	-0.906398	-1.87436	5.65e-05	0.0054845
ENSG00000104435	STMN2	protein_coding	14.1657	-0.90707	-1.87523	0.00089048	0.0347755
ENSG00000231826	LINC01819	long_non_coding	14.7263	-0.907378	-1.87563	0.000458659	0.0227493
ENSG00000085741	WNT11	protein_coding	315.139	-0.907954	-1.87638	4.68e-05	0.00480134
ENSG00000128268	MGAT3	protein_coding	434.553	-0.908155	-1.87664	3.08e-05	0.00357808
ENSG00000165323	FAT3	protein_coding	48.49	-0.908804	-1.87749	0.000140304	0.0105392
ENSG00000114547	ROPN1B	protein_coding	12.8329	-0.908959	-1.87769	0.000123695	0.00969392
ENSG00000146151	HMGCLL1	protein_coding	3.74097	-0.909392	-1.87825	0.000892827	0.0348203
ENSG00000254417	ANO1-AS2	long_non_coding	16.4519	-0.909505	-1.8784	5.49e-05	0.00537543
ENSG00000226856	AC093901.1	long_non_coding	13.6052	-0.910132	-1.87922	4.99e-06	0.00093017
ENSG00000015520	NPC1L1	protein_coding	21.5906	-0.91085	-1.88015	2.12e-05	0.00269308
ENSG00000154654	NCAM2	protein_coding	63.1049	-0.914127	-1.88443	5.72e-05	0.00552663
ENSG00000069482	GAL	protein_coding	197.873	-0.914355	-1.88473	0.000501542	0.0241984
ENSG00000168671	UGT3A2	protein_coding	22.3796	-0.915144	-1.88576	0.000821871	0.0330317
ENSG00000073067	CYP2W1	protein_coding	196.27	-0.915168	-1.88579	0.000954032	0.0365187
ENSG00000162409	PRKAA2	protein_coding	224.906	-0.915349	-1.88603	4.94e-05	0.00496405
ENSG00000186487	MYT1L	protein_coding	4.52466	-0.918225	-1.88979	0.000446174	0.0224291
ENSG00000215644	GCGR	protein_coding	28.4684	-0.918702	-1.89041	0.000614629	0.0274028
ENSG00000225438	KRT41P	pseudogene	2.71883	-0.918758	-1.89049	3.5e-05	0.00390177
ENSG00000237515	SHISA9	protein_coding	12.3085	-0.920424	-1.89267	0.00115147	0.0412669
ENSG00000147573	TRIM55	protein_coding	65.3809	-0.92124	-1.89374	0.000522422	0.0248408
ENSG00000267909	CCDC177	protein_coding	36.831	-0.921514	-1.8941	0.000185169	0.0126612
ENSG00000135824	RGS8	protein_coding	7.00009	-0.92208	-1.89485	0.000500734	0.0241984
ENSG00000272549	LINC02538	long_non_coding	5.94342	-0.925568	-1.89943	0.000575191	0.0263338
ENSG00000041515	MYO16	protein_coding	50.13	-0.925818	-1.89976	1.5e-05	0.00207395
ENSG00000265539	MIR3164	ncRNA	1.86098	-0.926494	-1.90065	0.00059307	0.0268761
ENSG00000245662	LINC02211	long_non_coding	1.86595	-0.928074	-1.90273	0.0013718	0.0464386
ENSG00000253859	AC018616.1	long_non_coding	3.19245	-0.928939	-1.90388	0.000419938	0.0217009
ENSG00000007171	NOS2	protein_coding	227.554	-0.930524	-1.90597	0.000192281	0.0130551
ENSG00000198944	SOWAHA	protein_coding	27.2213	-0.930802	-1.90634	2.23e-05	0.00278857
ENSG00000255085	AF186192.2	pseudogene	5.18329	-0.931376	-1.90709	0.000155582	0.0112955
ENSG00000184845	DRD1	protein_coding	10.984	-0.93173	-1.90756	0.000684694	0.0293734
ENSG00000171401	KRT13	protein_coding	125284	-0.932793	-1.90897	0.00147555	0.0486021
ENSG00000170373	CST1	protein_coding	710.474	-0.93603	-1.91326	0.00146346	0.0483494
ENSG00000253931	AC105118.1	long_non_coding	15.576	-0.936419	-1.91377	0.000181825	0.0125362
ENSG00000243910	TUBA4B	protein_coding	19.9177	-0.937387	-1.91506	4.45e-06	0.000852659
ENSG00000159173	TNNI1	protein_coding	3971.86	-0.937547	-1.91527	0.000527917	0.0250178
ENSG00000133115	STOML3	protein_coding	6.17234	-0.937961	-1.91582	0.00051626	0.0246897
ENSG00000272347	AC116351.2	long_non_coding	18.3193	-0.938071	-1.91596	2.87e-08	1.85e-05
ENSG00000196660	SLC30A10	protein_coding	10.5741	-0.939349	-1.91766	0.000572112	0.0262605
ENSG00000140459	CYP11A1	protein_coding	68.5681	-0.939444	-1.91779	0.000242357	0.0154074
ENSG00000234535	AL161719.1	long_non_coding	1.74292	-0.940081	-1.91864	0.000310453	0.0180703
ENSG00000182230	FAM153B	protein_coding	8.35288	-0.940715	-1.91948	0.000365745	0.0201034
ENSG00000138083	SIX3	protein_coding	12.4065	-0.941044	-1.91992	0.000836131	0.0333273
ENSG00000167311	ART5	protein_coding	16.4409	-0.941781	-1.9209	4.03e-05	0.00433738
ENSG00000253953	PCDHGB4	protein_coding	44.7036	-0.942967	-1.92248	3.97e-05	0.0042955
ENSG00000170608	FOXA3	protein_coding	29.3961	-0.943251	-1.92286	0.000125905	0.00978751
ENSG00000138435	CHRNA1	protein_coding	425.879	-0.945083	-1.9253	0.00079558	0.0323255
ENSG00000237311	AL034397.2	long_non_coding	4.35013	-0.946726	-1.92749	0.000121962	0.00961042
ENSG00000234703	AF015262.1	long_non_coding	3.30683	-0.946828	-1.92763	0.00142748	0.0476143
ENSG00000278594	AL589182.2	pseudogene	6.33799	-0.946839	-1.92764	8.71e-05	0.00758942
ENSG00000232593	KANTR	protein_coding	36.4079	-0.947817	-1.92895	3.39e-09	3.78e-06
ENSG00000184908	CLCNKB	protein_coding	10.4462	-0.948884	-1.93038	6.18e-05	0.00584194
ENSG00000139648	KRT71	protein_coding	7.99176	-0.949372	-1.93103	5.81e-06	0.00103328
ENSG00000186281	GPAT2	protein_coding	146.884	-0.953982	-1.93721	8.25e-06	0.00130921
ENSG00000063015	SEZ6	protein_coding	6.46935	-0.954205	-1.93751	0.000255548	0.0159934
ENSG00000118729	CASQ2	protein_coding	750.098	-0.954662	-1.93813	0.00129416	0.0445344
ENSG00000057593	F7	protein_coding	13.5037	-0.954976	-1.93855	1.38e-05	0.00195847
ENSG00000055118	KCNH2	protein_coding	72.4796	-0.954984	-1.93856	2.41e-06	0.000544613
ENSG00000160349	LCN1	protein_coding	11.855	-0.956038	-1.93998	0.000187023	0.0127729
ENSG00000151224	MAT1A	protein_coding	68.8637	-0.956685	-1.94085	1.21e-05	0.00176094
ENSG00000159387	IRX6	protein_coding	147.157	-0.9599	-1.94518	0.000584009	0.0266322
ENSG00000269404	SPIB	protein_coding	160.948	-0.961864	-1.94782	4.85e-05	0.0049102
ENSG00000130226	DPP6	protein_coding	13.003	-0.962738	-1.949	4.77e-05	0.00485994
ENSG00000102678	FGF9	protein_coding	15.1186	-0.962971	-1.94932	7.04e-06	0.00116898
ENSG00000115138	POMC	protein_coding	159.646	-0.963626	-1.95021	4.38e-05	0.00458306
ENSG00000262902	MTCO1P40	pseudogene	123.981	-0.96422	-1.95101	2.33e-05	0.00289068
ENSG00000124134	KCNS1	protein_coding	265.02	-0.96554	-1.95279	0.000748751	0.0311761
ENSG00000180525	PRR26	protein_coding	6.89324	-0.965924	-1.95331	5.9e-06	0.00104174
ENSG00000179902	C1orf194	protein_coding	4.23038	-0.965953	-1.95335	0.00112352	0.0407623
ENSG00000185640	KRT79	protein_coding	320.118	-0.967229	-1.95508	0.000619787	0.0275691
ENSG00000166961	MS4A15	protein_coding	10.8844	-0.967552	-1.95552	0.000374987	0.0203919
ENSG00000228216	AL355607.1	long_non_coding	15.3679	-0.967832	-1.9559	3.62e-05	0.00401064
ENSG00000233705	SLC26A4-AS1	long_non_coding	8.02589	-0.971794	-1.96128	0.000108456	0.00887175
ENSG00000267291	AC008649.1	long_non_coding	11.9647	-0.972831	-1.96269	0.00144506	0.0479698
ENSG00000106128	GHRHR	protein_coding	1.50341	-0.973313	-1.96334	0.00124615	0.0435822
ENSG00000109832	DDX25	protein_coding	11.3655	-0.977483	-1.96903	0.000825228	0.0330977
ENSG00000178429	RPS3AP5	pseudogene	66.0394	-0.978287	-1.97012	1e-07	4.79e-05
ENSG00000260807	AC009041.2	long_non_coding	61.2362	-0.979637	-1.97197	3.02e-09	3.49e-06
ENSG00000110203	FOLR3	protein_coding	191.972	-0.981347	-1.97431	0.00016202	0.0115844
ENSG00000198125	MB	protein_coding	2631.4	-0.981409	-1.97439	0.00101379	0.0380516
ENSG00000109063	MYH3	protein_coding	1231.32	-0.98146	-1.97446	5.17e-05	0.0051467
ENSG00000083782	EPYC	protein_coding	30.1921	-0.981548	-1.97458	0.000802481	0.0324778
ENSG00000133878	DUSP26	protein_coding	183.684	-0.984084	-1.97806	0.000655526	0.0285021
ENSG00000204644	ZFP57	protein_coding	50.2475	-0.985873	-1.98051	3.43e-05	0.00386944
ENSG00000154277	UCHL1	protein_coding	1988.28	-0.989573	-1.9856	2.46e-05	0.00303467
ENSG00000180251	SLC9A4	protein_coding	45.5831	-0.990096	-1.98632	0.000627225	0.0277507
ENSG00000253768	AC008663.1	long_non_coding	19.0642	-0.992014	-1.98896	0.000559597	0.0259317
ENSG00000006059	KRT33A	protein_coding	14.1004	-0.99214	-1.98913	3.25e-05	0.00372733
ENSG00000181378	CFAP65	protein_coding	5.74224	-0.992691	-1.98989	0.00108527	0.0398605
ENSG00000183145	RIPPLY3	protein_coding	70.7885	-0.99503	-1.99312	3.62e-05	0.00401064
ENSG00000196074	SYCP2	protein_coding	440.798	-0.999801	-1.99972	7.54e-05	0.00680828
ENSG00000233388	AL022334.1	pseudogene	1.84958	-1.0014	-2.00194	0.000903412	0.0351149
ENSG00000149654	CDH22	protein_coding	39.9025	-1.00143	-2.00199	0.000200727	0.013455
ENSG00000255622	PCDHB17P	pseudogene	8.83079	-1.00146	-2.00202	0.000303449	0.0177877
ENSG00000223843	EFCAB6-AS1	long_non_coding	6.45899	-1.00158	-2.00219	3.47e-05	0.00388226
ENSG00000105675	ATP4A	protein_coding	6.31129	-1.00207	-2.00287	0.000826694	0.033112
ENSG00000255240	AP001636.3	long_non_coding	4.92419	-1.0025	-2.00348	1.99e-05	0.00256899
ENSG00000001626	CFTR	protein_coding	47.0154	-1.00252	-2.00349	0.000450177	0.0224759
ENSG00000111218	PRMT8	protein_coding	38.633	-1.00386	-2.00536	0.00108538	0.0398605
ENSG00000127325	BEST3	protein_coding	106.403	-1.00406	-2.00564	0.000784754	0.0321429
ENSG00000250056	LINC01018	long_non_coding	41.7262	-1.00423	-2.00587	0.000113656	0.00920616
ENSG00000081842	PCDHA6	protein_coding	2.64472	-1.00678	-2.00942	0.00096226	0.0367608
ENSG00000226981	ABHD17AP6	pseudogene	2.27837	-1.00813	-2.0113	0.000150398	0.0110678
ENSG00000198300	PEG3	protein_coding	82.979	-1.0085	-2.01182	1.37e-06	0.000354924
ENSG00000118137	APOA1	protein_coding	8.3669	-1.00851	-2.01183	1.17e-06	0.000318187
ENSG00000260895	AP003071.1	long_non_coding	1.54067	-1.00872	-2.01213	0.000479226	0.0235406
ENSG00000099617	EFNA2	protein_coding	5.33059	-1.00875	-2.01217	3.13e-05	0.00361767
ENSG00000186543	CROCCP5	pseudogene	1.90474	-1.00984	-2.01368	0.000756025	0.0313548
ENSG00000075035	WSCD2	protein_coding	110.959	-1.01186	-2.0165	0.000430993	0.0219971
ENSG00000133392	MYH11	protein_coding	1687.37	-1.01316	-2.01832	9.27e-07	0.000273936
ENSG00000231317	AC091812.1	pseudogene	3.22902	-1.01552	-2.02163	0.000998529	0.0377154
ENSG00000130595	TNNT3	protein_coding	3919.06	-1.01725	-2.02406	0.000561889	0.0259504
ENSG00000260518	BMS1P8	pseudogene	2.47811	-1.01755	-2.02447	0.00127889	0.0441927
ENSG00000164591	MYOZ3	protein_coding	106.516	-1.01938	-2.02705	3.55e-05	0.00394521
ENSG00000230257	NFE4	protein_coding	7.59563	-1.02037	-2.02844	0.00120873	0.0426592
ENSG00000075340	ADD2	protein_coding	387.444	-1.02205	-2.0308	3.19e-05	0.00367322
ENSG00000169507	SLC38A11	protein_coding	40.2857	-1.03037	-2.04254	1.88e-07	7.73e-05
ENSG00000104537	ANXA13	protein_coding	37.0216	-1.03078	-2.04313	2.27e-06	0.000525731
ENSG00000104313	EYA1	protein_coding	80.0469	-1.03109	-2.04357	9.9e-06	0.00150942
ENSG00000185303	SFTPA2	protein_coding	21.3147	-1.03294	-2.04619	0.000572007	0.0262605
ENSG00000230725	AL035252.2	long_non_coding	2.37611	-1.03593	-2.05043	0.0011849	0.0420745
ENSG00000166159	LRTM2	protein_coding	1.96843	-1.03717	-2.0522	0.000330048	0.0187216
ENSG00000186910	SERPINA11	protein_coding	16.7565	-1.03747	-2.05262	0.000202548	0.0135301
ENSG00000165917	RAPSN	protein_coding	93.5642	-1.03888	-2.05463	7.44e-06	0.00121441
ENSG00000163286	ALPPL2	protein_coding	8.97166	-1.03941	-2.05539	0.00104468	0.0390844
ENSG00000159650	UROC1	protein_coding	3.99312	-1.04016	-2.05646	0.000586252	0.0266839
ENSG00000165685	TMEM52B	protein_coding	81.466	-1.04053	-2.05698	1.06e-06	0.00029667
ENSG00000217455	AC073316.1	long_non_coding	8.33809	-1.04086	-2.05745	0.000100318	0.00839583
ENSG00000152670	DDX4	protein_coding	2.18118	-1.04099	-2.05764	0.000872684	0.034382
ENSG00000185038	MROH2A	protein_coding	153.342	-1.04259	-2.05992	0.00115306	0.0412697
ENSG00000094963	FMO2	protein_coding	732.494	-1.04404	-2.062	1.34e-05	0.00192147
ENSG00000171217	CLDN20	protein_coding	28.7234	-1.04448	-2.06263	3.74e-05	0.00412006
ENSG00000160808	MYL3	protein_coding	108.261	-1.04468	-2.06291	0.000284698	0.0170863
ENSG00000139200	PIANP	protein_coding	63.1536	-1.04561	-2.06424	9.82e-07	0.000285773
ENSG00000249307	LINC01088	long_non_coding	29.7197	-1.04635	-2.06529	2.88e-07	0.000110456
ENSG00000186481	ANKRD20A5P	pseudogene	11.5692	-1.0471	-2.06637	2.79e-05	0.00334199
ENSG00000253168	AC124069.1	long_non_coding	1.22485	-1.0472	-2.06651	0.000768054	0.0316447
ENSG00000217646	HIST1H2BPS2	pseudogene	3.6898	-1.05059	-2.07137	9.55e-05	0.00807616
ENSG00000268182	SMIM17	protein_coding	2.59667	-1.0512	-2.07226	4.11e-06	0.000811916
ENSG00000156689	GLYATL2	protein_coding	71.8547	-1.05136	-2.07249	0.000175754	0.0122636
ENSG00000145832	SLC25A48	protein_coding	73.138	-1.05142	-2.07257	3.84e-06	0.000777983
ENSG00000149635	OCSTAMP	protein_coding	2.13477	-1.05156	-2.07278	0.00054413	0.0254756
ENSG00000176769	TCERG1L	protein_coding	39.7423	-1.05219	-2.07367	0.000190535	0.0129768
ENSG00000092067	CEBPE	protein_coding	25.6692	-1.05266	-2.07435	1.38e-06	0.000356785
ENSG00000231453	LINC01305	long_non_coding	50.6407	-1.05372	-2.07587	0.000261816	0.0161999
ENSG00000197446	CYP2F1	protein_coding	12.7061	-1.05376	-2.07593	0.00154927	0.0499032
ENSG00000197181	PIWIL2	protein_coding	217.975	-1.05447	-2.07695	4.14e-05	0.00442639
ENSG00000141485	SLC13A5	protein_coding	424.617	-1.05481	-2.07744	0.000127716	0.00986219
ENSG00000183691	NOG	protein_coding	32.7537	-1.05544	-2.07836	2.87e-05	0.00340419
ENSG00000145198	VWA5B2	protein_coding	26.1183	-1.05556	-2.07852	5.03e-08	3.01e-05
ENSG00000110195	FOLR1	protein_coding	87.8199	-1.05564	-2.07864	0.000110122	0.00897007
ENSG00000101210	EEF1A2	protein_coding	1933.75	-1.05705	-2.08067	3.47e-05	0.00388226
ENSG00000138100	TRIM54	protein_coding	313.983	-1.05851	-2.08277	0.000709208	0.030157
ENSG00000140067	FAM181A	protein_coding	13.8457	-1.06096	-2.08632	0.000132583	0.0101166
ENSG00000204677	FAM153C	protein_coding	5.07041	-1.06105	-2.08645	0.000400653	0.0212118
ENSG00000180209	MYLPF	protein_coding	931.034	-1.06145	-2.08703	0.000694451	0.0296601
ENSG00000260710	AC120498.4	long_non_coding	5.62356	-1.06153	-2.08714	0.000233179	0.0150385
ENSG00000223756	TSSC2	pseudogene	35.7488	-1.06253	-2.0886	4.44e-07	0.000155117
ENSG00000182759	MAFA	protein_coding	61.6576	-1.06295	-2.08919	1.49e-07	6.5e-05
ENSG00000146722	AC211486.1	pseudogene	3.81562	-1.0655	-2.09289	0.000126008	0.00978751
ENSG00000077935	SMC1B	protein_coding	170.901	-1.06758	-2.09592	0.000305816	0.0178902
ENSG00000119147	C2orf40	protein_coding	19.0827	-1.06962	-2.09888	6.04e-06	0.00104741
ENSG00000077279	DCX	protein_coding	7.14674	-1.0699	-2.09929	5.26e-05	0.00521367
ENSG00000243810	AL121721.1	long_non_coding	3.93817	-1.07064	-2.10037	0.000352882	0.0196511
ENSG00000100362	PVALB	protein_coding	19.1752	-1.07179	-2.10204	7.28e-06	0.00119468
ENSG00000229444	AL451062.1	long_non_coding	4.44716	-1.07613	-2.10837	6.25e-05	0.00589754
ENSG00000159495	TGM7	protein_coding	9.28816	-1.07622	-2.10851	0.00072134	0.0304937
ENSG00000176049	JAKMIP2	protein_coding	129.588	-1.07669	-2.1092	6.35e-07	0.00020546
ENSG00000102109	PCSK1N	protein_coding	98.9955	-1.08043	-2.11466	1.24e-05	0.00180326
ENSG00000273301	AC016717.2	long_non_coding	13.8614	-1.08212	-2.11715	1.8e-06	0.000440862
ENSG00000186335	SLC36A2	protein_coding	9.49699	-1.0822	-2.11727	7.13e-05	0.00651024
ENSG00000180999	C1orf105	protein_coding	9.3734	-1.08223	-2.1173	0.000280484	0.0169104
ENSG00000182013	PNMA8A	protein_coding	274.833	-1.08623	-2.12318	5.16e-06	0.00095185
ENSG00000163283	ALPP	protein_coding	33.005	-1.08667	-2.12383	0.000269899	0.0164886
ENSG00000145087	STXBP5L	protein_coding	9.5505	-1.0928	-2.13287	5.13e-06	0.000949242
ENSG00000259663	AC010478.1	long_non_coding	19.0914	-1.09317	-2.13343	0.00070987	0.0301629
ENSG00000002745	WNT16	protein_coding	32.5757	-1.09343	-2.13381	1.03e-06	0.000293262
ENSG00000235890	TSPEAR-AS1	long_non_coding	35.3347	-1.09418	-2.13491	3.95e-05	0.00427928
ENSG00000196811	CHRNG	protein_coding	83.7861	-1.09508	-2.13626	0.000209865	0.0139225
ENSG00000133063	CHIT1	protein_coding	771.307	-1.09661	-2.13851	5.02e-05	0.00502818
ENSG00000108515	ENO3	protein_coding	887.117	-1.09793	-2.14048	1.05e-06	0.00029667
ENSG00000183833	MAATS1	protein_coding	27.8295	-1.09898	-2.14203	1.34e-05	0.00192147
ENSG00000089199	CHGB	protein_coding	1209.88	-1.09917	-2.14231	0.000317396	0.0182905
ENSG00000137441	FGFBP2	protein_coding	268.267	-1.10141	-2.14565	0.000416366	0.0216147
ENSG00000104888	SLC17A7	protein_coding	80.9309	-1.10224	-2.14688	5.97e-09	5.95e-06
ENSG00000103154	NECAB2	protein_coding	29.5173	-1.10303	-2.14806	9.54e-07	0.000280383
ENSG00000164303	ENPP6	protein_coding	29.929	-1.10412	-2.14968	2.28e-06	0.000525731
ENSG00000154118	JPH3	protein_coding	46.8558	-1.10448	-2.15021	7.02e-07	0.000224744
ENSG00000140015	KCNH5	protein_coding	7.95108	-1.10656	-2.15331	0.000239996	0.0153525
ENSG00000164530	PI16	protein_coding	157.236	-1.10872	-2.15654	4.91e-05	0.00494729
ENSG00000253831	ETV3L	protein_coding	8.7652	-1.11027	-2.15886	2.41e-06	0.000544613
ENSG00000231802	AC009502.2	pseudogene	4.69464	-1.11089	-2.15979	0.00012195	0.00961042
ENSG00000145248	SLC10A4	protein_coding	23.2777	-1.11272	-2.16253	6.57e-06	0.00110292
ENSG00000114854	TNNC1	protein_coding	1535.71	-1.11343	-2.1636	0.00064929	0.0283801
ENSG00000016082	ISL1	protein_coding	56.1851	-1.11446	-2.16513	0.000239558	0.0153525
ENSG00000112246	SIM1	protein_coding	16.3523	-1.11572	-2.16703	0.000553048	0.0257061
ENSG00000183114	FAM43B	protein_coding	49.8238	-1.11754	-2.16976	7.21e-08	3.83e-05
ENSG00000171532	NEUROD2	protein_coding	10.2515	-1.11821	-2.17078	1.41e-05	0.00198432
ENSG00000185873	TMPRSS11B	protein_coding	447.76	-1.11953	-2.17276	0.000791295	0.0322665
ENSG00000178162	FAR2P2	pseudogene	4.83104	-1.12034	-2.17398	7.42e-05	0.00672123
ENSG00000087495	PHACTR3	protein_coding	67.0703	-1.12047	-2.17418	3.66e-07	0.00013571
ENSG00000006611	USH1C	protein_coding	26.1833	-1.12059	-2.17436	0.000833504	0.0332683
ENSG00000260840	LINC01964	long_non_coding	7.56069	-1.12162	-2.17591	0.00153551	0.0496691
ENSG00000064787	BCAS1	protein_coding	325.925	-1.1221	-2.17663	2.5e-08	1.69e-05
ENSG00000233952	FTLP15	pseudogene	1.98562	-1.12341	-2.17862	0.000205121	0.0136547
ENSG00000273274	ZBTB8B	protein_coding	7.11685	-1.12742	-2.18467	3.47e-05	0.00388226
ENSG00000234471	AC147651.2	long_non_coding	6.27273	-1.1283	-2.18601	0.000839248	0.0334285
ENSG00000181656	GPR88	protein_coding	8.70363	-1.12893	-2.18696	5.99e-06	0.00104741
ENSG00000155511	GRIA1	protein_coding	11.6811	-1.12952	-2.18786	2.57e-05	0.00312361
ENSG00000141161	UNC45B	protein_coding	278.197	-1.12965	-2.18805	0.00037395	0.0203596
ENSG00000262920	AC129507.4	long_non_coding	2.20989	-1.13302	-2.19317	0.000610055	0.0272408
ENSG00000250426	FTLP10	pseudogene	18.0956	-1.13315	-2.19337	0.00144685	0.0479698
ENSG00000250390	AP001790.1	long_non_coding	7.83496	-1.13506	-2.19627	4.1e-07	0.000148431
ENSG00000183242	WT1-AS	long_non_coding	4.69493	-1.13634	-2.19822	0.000528305	0.0250178
ENSG00000185290	NUPR2	protein_coding	25.7901	-1.13815	-2.20098	0.00012409	0.00969952
ENSG00000265142	MIR133A1HG	long_non_coding	12.1741	-1.13845	-2.20144	0.000168434	0.0118962
ENSG00000139219	COL2A1	protein_coding	145.523	-1.14297	-2.20835	2.41e-07	9.62e-05
ENSG00000106809	OGN	protein_coding	133.379	-1.14476	-2.21109	5.12e-06	0.000949242
ENSG00000254338	MAFA-AS1	long_non_coding	16.7863	-1.14693	-2.21443	8.04e-06	0.00129
ENSG00000148204	CRB2	protein_coding	31.6588	-1.14752	-2.21533	4.01e-06	0.00080109
ENSG00000261520	DLGAP1-AS5	long_non_coding	6.69781	-1.14833	-2.21657	0.00129123	0.0444598
ENSG00000145358	DDIT4L	protein_coding	256.53	-1.14851	-2.21685	1.12e-05	0.00164582
ENSG00000006071	ABCC8	protein_coding	5.13307	-1.15154	-2.22151	0.000151346	0.0111092
ENSG00000185974	GRK1	protein_coding	2.60271	-1.15164	-2.22166	0.000136976	0.0103429
ENSG00000187855	ASCL4	protein_coding	6.29148	-1.15165	-2.22168	0.000391818	0.0209693
ENSG00000160282	FTCD	protein_coding	17.3542	-1.15351	-2.22454	8e-06	0.00129
ENSG00000149926	FAM57B	protein_coding	28.7263	-1.15485	-2.22661	1.35e-07	5.97e-05
ENSG00000148677	ANKRD1	protein_coding	814.637	-1.15839	-2.23208	0.00041071	0.0214677
ENSG00000169676	DRD5	protein_coding	16.418	-1.15998	-2.23454	2.32e-06	0.000531613
ENSG00000238098	ABCA17P	pseudogene	58.9729	-1.16037	-2.23515	2.66e-05	0.00321485
ENSG00000156414	TDRD9	protein_coding	42.8846	-1.1624	-2.23829	1.72e-08	1.41e-05
ENSG00000225243	AL021026.1	long_non_coding	2.48395	-1.16258	-2.23857	0.000740968	0.0310042
ENSG00000187715	KBTBD12	protein_coding	76.578	-1.16633	-2.2444	0.000316583	0.0182905
ENSG00000198756	COLGALT2	protein_coding	182.881	-1.16637	-2.24446	3.57e-07	0.000133435
ENSG00000259439	LINC01833	long_non_coding	16.1626	-1.16711	-2.24561	0.000970222	0.0369917
ENSG00000160973	FOXH1	protein_coding	19.7836	-1.16964	-2.24955	1.42e-05	0.00199572
ENSG00000095596	CYP26A1	protein_coding	303.373	-1.17453	-2.2572	0.000875577	0.034427
ENSG00000165192	ASB11	protein_coding	9.17203	-1.17467	-2.25741	0.000438864	0.0222649
ENSG00000070985	TRPM5	protein_coding	6.85075	-1.17803	-2.26268	7.05e-05	0.00647891
ENSG00000253525	AC104966.1	pseudogene	2.26149	-1.17975	-2.26538	0.000468398	0.0231461
ENSG00000149735	GPHA2	protein_coding	4.5165	-1.18182	-2.26863	0.000245628	0.015564
ENSG00000226306	NPY6R	pseudogene	35.1631	-1.18196	-2.26884	0.00043894	0.0222649
ENSG00000175894	TSPEAR	protein_coding	31.6259	-1.18399	-2.27204	2.47e-06	0.000544613
ENSG00000101349	PAK5	protein_coding	30.737	-1.1843	-2.27253	0.00136553	0.0463292
ENSG00000268873	AC022601.1	long_non_coding	1.94719	-1.18602	-2.27523	0.00108079	0.0397926
ENSG00000251692	PTX4	protein_coding	28.0637	-1.18615	-2.27544	0.000929846	0.0358774
ENSG00000170477	KRT4	protein_coding	17412	-1.18754	-2.27764	0.000184663	0.0126416
ENSG00000198788	MUC2	long_non_coding	51.8881	-1.18904	-2.28	4.08e-05	0.00438246
ENSG00000279965	AL390755.1	TEC	27.6916	-1.18986	-2.2813	5.27e-05	0.00521686
ENSG00000250634	LINC01182	long_non_coding	1.03408	-1.19156	-2.28399	0.000943065	0.0362426
ENSG00000145113	MUC4	protein_coding	3237.11	-1.1927	-2.28581	2.85e-05	0.00339039
ENSG00000259023	LINC00524	long_non_coding	3.06055	-1.19831	-2.2947	0.000148589	0.0109919
ENSG00000153822	KCNJ16	protein_coding	11.6477	-1.20475	-2.30497	6.77e-05	0.00629096
ENSG00000189292	ALKAL2	protein_coding	25.0267	-1.20584	-2.30672	1.67e-07	7.1e-05
ENSG00000197177	ADGRA1	protein_coding	10.1257	-1.20671	-2.3081	5.65e-06	0.00101886
ENSG00000224222	AC024601.1	long_non_coding	0.911716	-1.20676	-2.30819	0.000843622	0.0335566
ENSG00000189127	ANKRD34B	protein_coding	30.4169	-1.20854	-2.31103	0.000118624	0.00950223
ENSG00000188624	IGFL3	protein_coding	191.899	-1.20884	-2.31151	7.09e-05	0.00650312
ENSG00000253379	AC099805.1	long_non_coding	2.94456	-1.21044	-2.31408	3.4e-05	0.00385125
ENSG00000114200	BCHE	protein_coding	157.808	-1.21191	-2.31644	1.81e-06	0.000442215
ENSG00000196167	COLCA1	long_non_coding	223.321	-1.21401	-2.31982	2e-06	0.000471418
ENSG00000228541	AC093159.1	long_non_coding	14.4171	-1.21443	-2.3205	2.22e-06	0.000516113
ENSG00000226074	PRSS44	pseudogene	1.68259	-1.21608	-2.32315	0.0011974	0.0424029
ENSG00000232162	USP12-AS1	long_non_coding	0.781511	-1.21631	-2.32351	0.000355158	0.019721
ENSG00000213937	CLDN9	protein_coding	21.9865	-1.2172	-2.32494	1.88e-08	1.5e-05
ENSG00000100095	SEZ6L	protein_coding	18.0613	-1.2209	-2.33092	4.45e-07	0.000155117
ENSG00000163982	OTOP1	protein_coding	3.46679	-1.22432	-2.33646	0.00058673	0.0266839
ENSG00000249628	LINC00942	long_non_coding	73.8815	-1.22605	-2.33926	8.1e-07	0.00024967
ENSG00000187908	DMBT1	protein_coding	777.962	-1.2266	-2.34014	0.00039064	0.0209481
ENSG00000248801	C8orf34-AS1	long_non_coding	3.29257	-1.22681	-2.34049	0.000825163	0.0330977
ENSG00000177181	RIMKLA	protein_coding	68.2588	-1.23055	-2.34657	1.01e-07	4.79e-05
ENSG00000132437	DDC	protein_coding	14.2727	-1.23107	-2.34741	6.2e-06	0.00106046
ENSG00000171747	LGALS4	protein_coding	32.5077	-1.23117	-2.34758	2.34e-08	1.67e-05
ENSG00000089225	TBX5	protein_coding	21.5192	-1.23248	-2.34971	0.000241365	0.015395
ENSG00000101204	CHRNA4	protein_coding	11.8947	-1.23316	-2.35082	0.000505533	0.0243384
ENSG00000125851	PCSK2	protein_coding	13.282	-1.23407	-2.3523	0.000226111	0.0146972
ENSG00000223829	AC004870.2	long_non_coding	9.23857	-1.23603	-2.35549	0.00025014	0.0157637
ENSG00000161609	CCDC155	protein_coding	16.0954	-1.23633	-2.35599	0.000641959	0.0281659
ENSG00000173930	SLCO4C1	protein_coding	48.2936	-1.23811	-2.35889	1.01e-06	0.000289165
ENSG00000100593	ISM2	protein_coding	47.6293	-1.23966	-2.36142	3.02e-07	0.000114978
ENSG00000039987	BEST2	protein_coding	57.0669	-1.24171	-2.36479	4.67e-06	0.000881845
ENSG00000174226	SNX31	protein_coding	101.692	-1.24284	-2.36664	1.53e-07	6.62e-05
ENSG00000277128	AL589743.4	long_non_coding	2.39553	-1.24323	-2.36728	5.86e-05	0.00563695
ENSG00000164418	GRIK2	protein_coding	34.2503	-1.24964	-2.37782	3.28e-06	0.000686622
ENSG00000142319	SLC6A3	protein_coding	8.41939	-1.25059	-2.3794	4.31e-07	0.000153115
ENSG00000172995	ARPP21	protein_coding	150.056	-1.25432	-2.38554	0.00144115	0.0479679
ENSG00000104879	CKM	protein_coding	3310.16	-1.25493	-2.38656	0.000154166	0.0112734
ENSG00000234929	AC018685.2	long_non_coding	2.52227	-1.25751	-2.39083	0.0001323	0.0101084
ENSG00000179813	FAM216B	protein_coding	6.9784	-1.25901	-2.39332	0.000252414	0.0158898
ENSG00000185105	MYADML2	protein_coding	41.286	-1.26025	-2.39537	3.37e-05	0.00383297
ENSG00000146166	LGSN	protein_coding	6.34174	-1.2623	-2.39878	0.000164341	0.0117071
ENSG00000204361	NXPE2	protein_coding	5.91492	-1.26255	-2.3992	0.000500248	0.0241984
ENSG00000271824	AC009014.1	protein_coding	3.66229	-1.26543	-2.40399	8.83e-06	0.00138575
ENSG00000152822	GRM1	protein_coding	6.6839	-1.26571	-2.40445	6.08e-07	0.000197831
ENSG00000224194	AC008278.1	long_non_coding	4.26906	-1.26599	-2.40492	6.09e-06	0.00105213
ENSG00000164266	SPINK1	protein_coding	31.1107	-1.26734	-2.40717	4.03e-07	0.000147863
ENSG00000163440	PDCL2	protein_coding	3.26729	-1.27163	-2.41434	2.07e-05	0.0026475
ENSG00000188086	PRSS45	protein_coding	6.18094	-1.27309	-2.41678	1.46e-05	0.0020355
ENSG00000233445	RPL17P11	pseudogene	1.34154	-1.27569	-2.42115	0.000552494	0.025701
ENSG00000171819	ANGPTL7	protein_coding	20.4598	-1.2766	-2.42267	1.93e-06	0.000462207
ENSG00000136099	PCDH8	protein_coding	6.49382	-1.28008	-2.42852	9.01e-05	0.00777248
ENSG00000228235	AP001476.3	long_non_coding	1.75564	-1.28181	-2.43144	0.00121062	0.0426893
ENSG00000082293	COL19A1	protein_coding	22.8927	-1.28441	-2.43582	5.66e-06	0.00101886
ENSG00000178403	NEUROG2	protein_coding	3.83777	-1.28714	-2.44043	2.74e-05	0.00328168
ENSG00000141744	PNMT	protein_coding	22.3854	-1.29234	-2.44925	8.92e-08	4.38e-05
ENSG00000260230	FRRS1L	protein_coding	13.8394	-1.29711	-2.45736	3.94e-05	0.00427928
ENSG00000249849	AC138819.1	long_non_coding	0.642068	-1.29756	-2.45813	0.00112893	0.0408382
ENSG00000178803	ADORA2A-AS1	long_non_coding	21.0765	-1.30246	-2.46649	6.72e-08	3.7e-05
ENSG00000102854	MSLN	protein_coding	2079.89	-1.30335	-2.46801	3.16e-06	0.000669755
ENSG00000276067	AC009542.2	pseudogene	5.17719	-1.30369	-2.46859	1.38e-05	0.00195847
ENSG00000112175	BMP5	protein_coding	14.1538	-1.30561	-2.47189	5.94e-07	0.00019431
ENSG00000143318	CASQ1	protein_coding	191.882	-1.30565	-2.47194	1.09e-05	0.00161254
ENSG00000214128	TMEM213	protein_coding	10.6859	-1.30648	-2.47337	0.000218025	0.0143162
ENSG00000173809	TDRD12	protein_coding	22.2864	-1.30748	-2.47509	2.47e-08	1.69e-05
ENSG00000175513	TSGA10IP	protein_coding	15.0899	-1.30789	-2.47579	1.27e-06	0.000338606
ENSG00000068976	PYGM	protein_coding	267.699	-1.30835	-2.47658	6.72e-07	0.000216326
ENSG00000261649	GOLGA6L7P	protein_coding	20.974	-1.30847	-2.4768	0.000963588	0.0367717
ENSG00000174429	ABRA	protein_coding	20.2281	-1.30938	-2.47835	6.85e-05	0.00633376
ENSG00000270124	AC092127.2	long_non_coding	3.00743	-1.30954	-2.47863	0.000873841	0.0344041
ENSG00000152092	ASTN1	protein_coding	14.062	-1.31421	-2.48667	1.1e-06	0.000305163
ENSG00000242173	ARHGDIG	protein_coding	10.786	-1.31568	-2.4892	3.9e-07	0.000144016
ENSG00000117983	MUC5B	protein_coding	1797.03	-1.31586	-2.4895	0.00060222	0.0270285
ENSG00000249853	HS3ST5	protein_coding	27.4547	-1.31825	-2.49364	0.000218891	0.0143406
ENSG00000183631	PRR32	protein_coding	9.45329	-1.31977	-2.49626	0.000596812	0.0269812
ENSG00000139915	MDGA2	protein_coding	4.50032	-1.32128	-2.49888	0.00152603	0.0495404
ENSG00000240563	L1TD1	protein_coding	16.6973	-1.32191	-2.49996	2.6e-08	1.69e-05
ENSG00000152785	BMP3	protein_coding	55.8446	-1.32333	-2.50242	6.1e-05	0.00579353
ENSG00000253357	AC008708.1	long_non_coding	5.32627	-1.32474	-2.50488	0.000159464	0.0114725
ENSG00000148123	PLPPR1	protein_coding	45.5255	-1.32529	-2.50584	4.25e-05	0.00447791
ENSG00000167419	LPO	protein_coding	18.8855	-1.3277	-2.51002	2.47e-06	0.000544613
ENSG00000182256	GABRG3	protein_coding	33.847	-1.32934	-2.51288	0.000881007	0.034522
ENSG00000064218	DMRT3	protein_coding	63.1235	-1.33049	-2.51488	4.04e-08	2.54e-05
ENSG00000236009	AL592309.2	long_non_coding	1.82722	-1.33153	-2.5167	0.000439659	0.0222649
ENSG00000077274	CAPN6	protein_coding	79.9776	-1.33185	-2.51726	1.02e-07	4.79e-05
ENSG00000179399	GPC5	protein_coding	4.76638	-1.33293	-2.51914	7.27e-07	0.000231453
ENSG00000187553	CYP26C1	protein_coding	8.64282	-1.33452	-2.52191	1.89e-05	0.00247015
ENSG00000179915	NRXN1	protein_coding	34.2474	-1.33452	-2.52192	4.16e-07	0.000148835
ENSG00000094755	GABRP	protein_coding	1628.86	-1.33473	-2.52228	1.17e-05	0.00171317
ENSG00000224810	AL355482.1	long_non_coding	1.86019	-1.33578	-2.52412	0.000289158	0.0172113
ENSG00000256870	SLC5A8	protein_coding	9.07133	-1.33602	-2.52454	0.000741981	0.0310042
ENSG00000225972	MTND1P23	pseudogene	67.4505	-1.33883	-2.52945	1.34e-07	5.97e-05
ENSG00000188730	VWC2	protein_coding	12.5259	-1.34194	-2.53493	1.16e-06	0.000317136
ENSG00000235979	AC004448.4	long_non_coding	6.69745	-1.34343	-2.53753	0.000310293	0.0180703
ENSG00000240045	DWORF	protein_coding	26.6945	-1.34653	-2.543	0.00148174	0.0487033
ENSG00000228793	AL138881.1	long_non_coding	11.6283	-1.34654	-2.54301	4.51e-05	0.00468005
ENSG00000077009	NMRK2	protein_coding	101.025	-1.34702	-2.54386	0.000821399	0.0330317
ENSG00000111215	PRR4	protein_coding	150.245	-1.35397	-2.55615	2.49e-07	9.89e-05
ENSG00000122180	MYOG	protein_coding	335.773	-1.3545	-2.55709	0.000739089	0.0309952
ENSG00000101883	RHOXF1	protein_coding	4.4086	-1.35587	-2.55951	3.23e-06	0.000680066
ENSG00000184937	WT1	protein_coding	16.7513	-1.3618	-2.57006	7.54e-06	0.00122361
ENSG00000229637	PRAC2	protein_coding	7.98629	-1.36271	-2.57167	0.000979858	0.0371634
ENSG00000179008	C14orf39	protein_coding	13.6493	-1.36669	-2.57878	1.12e-07	5.13e-05
ENSG00000121871	SLITRK3	protein_coding	4.18007	-1.36966	-2.5841	5.96e-05	0.00570454
ENSG00000146910	CNPY1	protein_coding	4.4495	-1.37301	-2.5901	5.65e-05	0.0054845
ENSG00000135333	EPHA7	protein_coding	93.4866	-1.3765	-2.59639	3.14e-06	0.000669584
ENSG00000144771	LRTM1	protein_coding	2.26066	-1.37919	-2.60123	2.74e-06	0.000591925
ENSG00000186732	MPPED1	protein_coding	60.2724	-1.38189	-2.6061	1.43e-05	0.00199704
ENSG00000249790	AC092490.1	long_non_coding	215.765	-1.38227	-2.60679	1.68e-05	0.00227326
ENSG00000236473	KRT43P	pseudogene	0.990481	-1.38236	-2.60694	8.4e-05	0.00738835
ENSG00000120669	SOHLH2	protein_coding	43.8494	-1.3878	-2.61679	9.7e-07	0.000283707
ENSG00000254143	AC022733.2	long_non_coding	1.61959	-1.38858	-2.61821	0.000856173	0.0338235
ENSG00000264660	AC107926.1	long_non_coding	1.20498	-1.38957	-2.62001	0.000611533	0.0272858
ENSG00000272428	AL450270.1	long_non_coding	0.927668	-1.38981	-2.62043	0.000482749	0.0236587
ENSG00000188816	HMX2	protein_coding	18.1113	-1.39355	-2.62724	0.00044794	0.0224319
ENSG00000264345	LINC01894	long_non_coding	1.364	-1.39365	-2.62743	2.67e-05	0.00322423
ENSG00000259848	AC097374.1	pseudogene	2.28182	-1.39536	-2.63054	0.000990486	0.0375173
ENSG00000205678	TECRL	protein_coding	4.49144	-1.39681	-2.6332	0.00149823	0.0488846
ENSG00000185610	DBX2	protein_coding	9.44741	-1.39845	-2.63619	0.000335662	0.0189472
ENSG00000152086	TUBA3E	protein_coding	4.20828	-1.40032	-2.6396	6.32e-06	0.00107254
ENSG00000184809	B3GALT5-AS1	long_non_coding	23.6497	-1.40038	-2.63972	2.58e-05	0.00313037
ENSG00000182674	KCNB2	protein_coding	15.0996	-1.4066	-2.65111	7.14e-06	0.00117819
ENSG00000242512	LINC01206	long_non_coding	128.518	-1.41294	-2.66279	2.44e-06	0.000544613
ENSG00000109205	ODAM	protein_coding	81.5229	-1.41528	-2.66712	0.00115845	0.0413379
ENSG00000113396	SLC27A6	protein_coding	34.4363	-1.41885	-2.67373	4.39e-07	0.000154987
ENSG00000259611	LINC01582	long_non_coding	1.06212	-1.42069	-2.67714	0.00125264	0.0437027
ENSG00000250584	LINC01511	long_non_coding	1.91394	-1.42379	-2.6829	3.38e-05	0.00384197
ENSG00000187616	MYMK	protein_coding	23.1022	-1.42625	-2.68747	0.000328246	0.0186559
ENSG00000225613	LINCMD1	long_non_coding	4.07147	-1.42676	-2.68842	0.000120178	0.00958696
ENSG00000243236	GSTA9P	pseudogene	86.3745	-1.43068	-2.69574	0.00021732	0.0143049
ENSG00000255519	AC103855.4	pseudogene	2.01955	-1.43235	-2.69887	0.000559995	0.0259317
ENSG00000255181	CCDC166	protein_coding	1.45788	-1.43305	-2.70018	6.79e-05	0.00629096
ENSG00000256463	SALL3	protein_coding	55.3842	-1.43312	-2.70029	0.00077845	0.0319971
ENSG00000204544	MUC21	protein_coding	1173.12	-1.43325	-2.70055	9.11e-05	0.00783679
ENSG00000253595	LINC01300	long_non_coding	1.59863	-1.43502	-2.70385	0.000809837	0.0327297
ENSG00000165553	NGB	protein_coding	75.6783	-1.43503	-2.70388	9.4e-06	0.00146029
ENSG00000102891	MT4	protein_coding	4.61745	-1.43637	-2.7064	0.00144679	0.0479698
ENSG00000249158	PCDHA11	protein_coding	4.69484	-1.43688	-2.70735	0.000356965	0.0198024
ENSG00000147257	GPC3	protein_coding	1427.41	-1.43838	-2.71016	6.77e-08	3.7e-05
ENSG00000170074	FAM153A	protein_coding	15.911	-1.43983	-2.7129	2.45e-08	1.69e-05
ENSG00000266573	AC018697.1	long_non_coding	1.56039	-1.44248	-2.71788	0.000143617	0.0107047
ENSG00000101470	TNNC2	protein_coding	765.947	-1.44392	-2.7206	7.52e-07	0.000236663
ENSG00000232258	TMEM114	protein_coding	4.15614	-1.44723	-2.72683	2.97e-05	0.00349784
ENSG00000233098	CCDC144NL-AS1	long_non_coding	168.092	-1.44798	-2.72825	9.11e-09	8.11e-06
ENSG00000255652	AC140847.2	long_non_coding	1.5154	-1.45565	-2.74281	9.08e-05	0.00782889
ENSG00000229229	AC022201.1	long_non_coding	1.32958	-1.45937	-2.74989	0.000320446	0.0183931
ENSG00000214336	FOXI3	protein_coding	55.2309	-1.45953	-2.75019	8.39e-06	0.00132611
ENSG00000129744	ART1	protein_coding	3.36621	-1.45979	-2.75068	6.77e-05	0.00629096
ENSG00000184351	KRTAP19-1	protein_coding	10.4162	-1.46262	-2.75608	0.000316646	0.0182905
ENSG00000226816	AC005082.1	long_non_coding	23.2927	-1.46715	-2.76476	8.15e-09	7.49e-06
ENSG00000261122	LINC02167	long_non_coding	8.49243	-1.46868	-2.76768	0.000482855	0.0236587
ENSG00000176381	PRR18	protein_coding	14.6493	-1.47028	-2.77075	2.7e-05	0.00324696
ENSG00000280350	LINC01726	long_non_coding	3.4428	-1.47174	-2.77357	0.000256855	0.0160299
ENSG00000249509	AC023886.1	long_non_coding	1.56782	-1.47232	-2.77467	0.000158766	0.0114508
ENSG00000187268	FAM9C	protein_coding	1.79125	-1.47412	-2.77815	0.000400839	0.0212118
ENSG00000214888	AL772337.1	long_non_coding	2.8337	-1.4771	-2.78389	1.02e-05	0.00152312
ENSG00000235689	AC253536.4	pseudogene	5.3875	-1.48303	-2.79535	1.39e-05	0.00196551
ENSG00000272395	IFNL4	pseudogene	1.70347	-1.48329	-2.79586	0.000206046	0.0136879
ENSG00000188817	SNTN	protein_coding	3.64821	-1.48464	-2.79848	7.8e-05	0.00696397
ENSG00000136931	NR5A1	protein_coding	153.747	-1.48481	-2.79879	0.000136781	0.0103416
ENSG00000186790	FOXE3	protein_coding	14.3989	-1.48749	-2.80402	8.13e-08	4.17e-05
ENSG00000145864	GABRB2	protein_coding	21.7514	-1.4888	-2.80656	8.16e-08	4.17e-05
ENSG00000206579	XKR4	protein_coding	19.7077	-1.48945	-2.80782	1.35e-07	5.97e-05
ENSG00000265417	AP005119.2	pseudogene	6.37197	-1.4908	-2.81044	0.000181807	0.0125362
ENSG00000189182	KRT77	protein_coding	73.2392	-1.49204	-2.81287	1.81e-07	7.55e-05
ENSG00000236516	KLF2P4	pseudogene	5.34299	-1.49559	-2.8198	0.00137631	0.0464875
ENSG00000213130	EEF1DP5	pseudogene	11.7465	-1.49615	-2.8209	1e-05	0.00152046
ENSG00000251629	LINC02241	long_non_coding	6.97117	-1.50128	-2.83095	0.00131706	0.0449751
ENSG00000186766	FOXI2	protein_coding	9.18004	-1.50294	-2.83419	7.82e-07	0.000242047
ENSG00000228295	LINC00392	long_non_coding	39.3676	-1.50492	-2.83808	0.00115368	0.0412697
ENSG00000105825	TFPI2	protein_coding	515.423	-1.51033	-2.84876	3.64e-09	3.98e-06
ENSG00000131095	GFAP	protein_coding	44.708	-1.51426	-2.85652	9.93e-10	1.47e-06
ENSG00000168333	C8orf22	protein_coding	8.32341	-1.51725	-2.86244	0.000572699	0.0262605
ENSG00000143632	ACTA1	protein_coding	6417.57	-1.51903	-2.86597	1.38e-05	0.00195847
ENSG00000173404	INSM1	protein_coding	19.1076	-1.51925	-2.86641	1.91e-08	1.5e-05
ENSG00000066923	STAG3	protein_coding	445.711	-1.52053	-2.86896	1.09e-10	2.39e-07
ENSG00000056291	NPFFR2	protein_coding	8.51089	-1.52699	-2.88184	0.000122379	0.00962988
ENSG00000160181	TFF2	protein_coding	5.8633	-1.52896	-2.88578	0.00105641	0.0393857
ENSG00000173702	MUC13	protein_coding	33.6218	-1.52951	-2.88689	2.11e-08	1.55e-05
ENSG00000198336	MYL4	protein_coding	83.19	-1.52976	-2.88738	9.85e-10	1.47e-06
ENSG00000120057	SFRP5	protein_coding	15.47	-1.54218	-2.91234	7.02e-08	3.78e-05
ENSG00000249199	AC026785.3	long_non_coding	4.97207	-1.54749	-2.92308	1.55e-05	0.0021327
ENSG00000279579	LINC01666	long_non_coding	1.47551	-1.5515	-2.93122	4.34e-05	0.00454872
ENSG00000124440	HIF3A	protein_coding	62.3125	-1.55614	-2.94065	1.99e-10	3.84e-07
ENSG00000184697	CLDN6	protein_coding	17.2082	-1.55668	-2.94175	8.59e-10	1.34e-06
ENSG00000244122	UGT1A7	protein_coding	400.931	-1.557	-2.94241	1.84e-05	0.00243708
ENSG00000138152	BTBD16	protein_coding	50.3611	-1.56422	-2.95718	3.79e-12	1.22e-08
ENSG00000080166	DCT	protein_coding	6.53327	-1.56618	-2.96119	5.69e-08	3.26e-05
ENSG00000163631	ALB	protein_coding	16.7689	-1.57176	-2.97267	2.53e-08	1.69e-05
ENSG00000188101	ALOX15P2	pseudogene	0.987068	-1.57185	-2.97285	0.000789742	0.0322325
ENSG00000137674	MMP20	protein_coding	9.55942	-1.58833	-3.00701	2e-07	8.11e-05
ENSG00000110680	CALCA	protein_coding	2.38893	-1.59325	-3.01728	4.2e-05	0.00444188
ENSG00000196711	ALKAL1	protein_coding	2.37568	-1.5933	-3.01738	3.46e-05	0.00388226
ENSG00000254101	LINC02055	long_non_coding	10.5807	-1.59527	-3.02151	0.000775503	0.0318986
ENSG00000166959	MS4A8	protein_coding	7.42121	-1.59695	-3.02502	0.00026236	0.0162138
ENSG00000258584	FAM181A-AS1	long_non_coding	2.68973	-1.59807	-3.02739	5.58e-06	0.00101285
ENSG00000253642	AF279873.3	long_non_coding	5.86344	-1.60192	-3.03546	0.00101328	0.0380516
ENSG00000253619	AC068413.1	long_non_coding	1.69531	-1.60364	-3.0391	5.49e-05	0.00537544
ENSG00000155816	FMN2	protein_coding	15.1532	-1.60636	-3.04482	2.75e-10	5.13e-07
ENSG00000186297	GABRA5	protein_coding	8.8897	-1.61625	-3.06576	0.000211455	0.0140119
ENSG00000132911	NMUR2	protein_coding	7.49124	-1.6171	-3.06758	1.75e-06	0.000433387
ENSG00000255399	TBX5-AS1	long_non_coding	11.4948	-1.62187	-3.07774	3.31e-06	0.000688832
ENSG00000253901	AC103409.1	long_non_coding	1.74361	-1.62481	-3.08402	0.00130842	0.0447856
ENSG00000133169	BEX1	protein_coding	18.6993	-1.62696	-3.08861	5.59e-08	3.24e-05
ENSG00000075043	KCNQ2	protein_coding	10.6467	-1.63197	-3.09936	4.08e-08	2.54e-05
ENSG00000125999	BPIFB1	protein_coding	1787.37	-1.63802	-3.11239	0.00022342	0.0145386
ENSG00000228966	HOMER2P1	pseudogene	2.20309	-1.64441	-3.12621	0.00137195	0.0464386
ENSG00000196090	PTPRT	protein_coding	42.9619	-1.65399	-3.14702	1.91e-08	1.5e-05
ENSG00000253535	AC120193.1	long_non_coding	4.09548	-1.66627	-3.17394	2.61e-07	0.000101725
ENSG00000203782	LOR	protein_coding	177.455	-1.66698	-3.17548	1.6e-06	0.00040461
ENSG00000152910	CNTNAP4	protein_coding	9.27096	-1.67015	-3.18249	4.2e-08	2.56e-05
ENSG00000248810	LINC02432	long_non_coding	11.5392	-1.67197	-3.18649	2.4e-08	1.69e-05
ENSG00000171431	KRT20	protein_coding	6.99135	-1.67899	-3.20203	2.54e-07	0.000100104
ENSG00000196296	ATP2A1	protein_coding	544.041	-1.67899	-3.20204	1.24e-11	3.42e-08
ENSG00000161905	ALOX15	protein_coding	151.491	-1.69012	-3.22685	1.16e-09	1.69e-06
ENSG00000124233	SEMG1	protein_coding	1.80185	-1.69225	-3.23161	0.000173489	0.0121348
ENSG00000228723	SRGAP3-AS2	long_non_coding	1.41574	-1.70063	-3.25043	3.34e-05	0.00380923
ENSG00000171360	KRT38	protein_coding	7.25807	-1.71033	-3.27236	2.44e-06	0.000544613
ENSG00000186329	TMEM212	protein_coding	1.27878	-1.71038	-3.27247	0.000147142	0.0109113
ENSG00000143194	MAEL	protein_coding	5.62465	-1.71148	-3.27497	9.22e-08	4.49e-05
ENSG00000204118	NAP1L6	pseudogene	5.16305	-1.71833	-3.29055	1.21e-06	0.000325079
ENSG00000240747	KRBOX1	protein_coding	22.0723	-1.73275	-3.32362	1.52e-12	5.8e-09
ENSG00000258670	AL049874.3	long_non_coding	6.95804	-1.7346	-3.32786	6.03e-06	0.00104741
ENSG00000175497	DPP10	protein_coding	7.22318	-1.73518	-3.3292	1.87e-05	0.00246389
ENSG00000173467	AGR3	protein_coding	29.135	-1.73628	-3.33175	3.75e-06	0.000761713
ENSG00000047457	CP	protein_coding	1145.26	-1.73767	-3.33496	1.15e-10	2.39e-07
ENSG00000260019	LINC01992	long_non_coding	1.92026	-1.74478	-3.35143	0.00118268	0.0420214
ENSG00000198848	CES1	protein_coding	2662.33	-1.74588	-3.354	2.6e-08	1.69e-05
ENSG00000259471	LINC01169	long_non_coding	7.19946	-1.74756	-3.35789	3.11e-06	0.000665379
ENSG00000263639	MSMB	protein_coding	246.458	-1.74963	-3.36272	1.24e-09	1.76e-06
ENSG00000256654	AC005906.2	long_non_coding	3.64909	-1.75835	-3.38311	6.18e-05	0.00584194
ENSG00000153132	CLGN	protein_coding	111.532	-1.7616	-3.39075	6.87e-11	1.59e-07
ENSG00000204460	LINC01854	long_non_coding	7.75372	-1.76235	-3.39249	0.000121158	0.00961042
ENSG00000261949	GFY	protein_coding	7.67491	-1.7649	-3.39851	6.06e-09	5.95e-06
ENSG00000151834	GABRA2	protein_coding	5.73416	-1.76764	-3.40497	6.58e-08	3.66e-05
ENSG00000157851	DPYSL5	protein_coding	23.5114	-1.77331	-3.41838	1.45e-10	2.89e-07
ENSG00000260838	AC022893.2	long_non_coding	5.47885	-1.78295	-3.44128	1.65e-05	0.00223963
ENSG00000228162	AC097713.1	long_non_coding	5.33839	-1.78375	-3.4432	0.000121401	0.00961042
ENSG00000234354	RPS26P47	pseudogene	12.4556	-1.78961	-3.45721	2.23e-13	9.24e-10
ENSG00000185559	DLK1	protein_coding	34.5963	-1.80285	-3.48909	1.62e-05	0.0022159
ENSG00000251138	AC090502.1	long_non_coding	8.6033	-1.803	-3.48945	0.00117109	0.0417119
ENSG00000117507	FMO6P	pseudogene	19.1102	-1.80507	-3.49446	1.7e-08	1.4e-05
ENSG00000100285	NEFH	protein_coding	232.685	-1.80786	-3.50124	1.68e-11	4.44e-08
ENSG00000080224	EPHA6	protein_coding	19.4299	-1.80956	-3.50535	1.5e-09	1.93e-06
ENSG00000198183	BPIFA1	protein_coding	152.221	-1.81866	-3.52753	0.00100541	0.0378108
ENSG00000250103	PANCR	long_non_coding	2.09958	-1.81988	-3.53051	5.42e-05	0.00531723
ENSG00000258240	AC002351.1	long_non_coding	4.16466	-1.82403	-3.54068	1.09e-07	5.05e-05
ENSG00000164616	FBXL21	pseudogene	4.46059	-1.82741	-3.549	0.00140017	0.0470091
ENSG00000233936	AL390778.2	long_non_coding	7.60419	-1.83598	-3.57014	3.87e-06	0.000780853
ENSG00000137090	DMRT1	protein_coding	17.9636	-1.83779	-3.57463	1.39e-09	1.84e-06
ENSG00000186075	ZPBP2	protein_coding	8.51441	-1.84941	-3.60353	0.000831766	0.0332448
ENSG00000113196	HAND1	protein_coding	2.88007	-1.86236	-3.63603	4.24e-06	0.000826244
ENSG00000154080	CHST9	protein_coding	114.605	-1.86286	-3.63727	3.12e-07	0.000118263
ENSG00000258794	DUX4L27	pseudogene	4.67754	-1.86707	-3.64792	3.35e-07	0.000126138
ENSG00000245870	LINC00682	long_non_coding	1.15226	-1.87138	-3.65883	0.000820157	0.0330317
ENSG00000266369	AC090774.4	long_non_coding	2.09602	-1.88017	-3.68118	2.14e-05	0.00270314
ENSG00000238269	PAGE2B	protein_coding	2.11028	-1.88456	-3.69241	2.7e-06	0.00058586
ENSG00000235026	DPP10-AS1	long_non_coding	3.60041	-1.89124	-3.70955	0.000448371	0.0224319
ENSG00000205212	CCDC144NL	protein_coding	7.41423	-1.89217	-3.71193	5.08e-07	0.000172912
ENSG00000270207	AC068313.1	long_non_coding	1.28279	-1.89859	-3.72849	0.000184575	0.0126416
ENSG00000204889	KRT40	protein_coding	5.93587	-1.90604	-3.74778	1.65e-09	2.08e-06
ENSG00000070748	CHAT	protein_coding	5.50927	-1.93145	-3.81438	5.11e-07	0.000172912
ENSG00000163530	DPPA2	protein_coding	15.1756	-1.9488	-3.86053	0.000171134	0.0120421
ENSG00000105370	LIM2	protein_coding	11.9145	-1.96372	-3.90068	1.31e-07	5.97e-05
ENSG00000134551	PRH2	protein_coding	51.7602	-1.96618	-3.90732	1.23e-06	0.000329564
ENSG00000009709	PAX7	protein_coding	59.0056	-1.97397	-3.92848	7.8e-08	4.07e-05
ENSG00000077498	TYR	protein_coding	1.94752	-1.9752	-3.93183	3.56e-06	0.000736598
ENSG00000178473	UCN3	protein_coding	1.98494	-1.97569	-3.93317	0.000294736	0.0174002
ENSG00000155897	ADCY8	protein_coding	5.46107	-1.97576	-3.93336	5.41e-07	0.000180029
ENSG00000182816	KRTAP13-2	protein_coding	1.9379	-1.98584	-3.96093	0.000290035	0.0172458
ENSG00000145920	CPLX2	protein_coding	11.8253	-1.99532	-3.98704	1.56e-07	6.68e-05
ENSG00000126337	KRT36	protein_coding	23.3393	-1.99774	-3.99375	1.6e-12	5.8e-09
ENSG00000164532	TBX20	protein_coding	6.90009	-1.99914	-3.99763	2.71e-05	0.00325953
ENSG00000276399	FLJ36000	long_non_coding	3.42522	-2.00077	-4.00214	0.000572405	0.0262605
ENSG00000165023	DIRAS2	protein_coding	30.4728	-2.01829	-4.05102	1.77e-12	6.01e-09
ENSG00000180440	SERTM1	protein_coding	1.99398	-2.04752	-4.13396	1.94e-06	0.000462472
ENSG00000259129	LINC00648	long_non_coding	21.5376	-2.05816	-4.16456	1.57e-06	0.000399037
ENSG00000105143	SLC1A6	protein_coding	39.9927	-2.06771	-4.19221	5.59e-10	9.8e-07
ENSG00000187773	FAM69C	protein_coding	33.38	-2.09453	-4.27088	1.02e-11	2.95e-08
ENSG00000102387	TAF7L	protein_coding	55.7483	-2.09952	-4.28567	1.24e-13	5.52e-10
ENSG00000162344	FGF19	protein_coding	51.0897	-2.12248	-4.35441	3.58e-08	2.28e-05
ENSG00000280081	LINC01667	long_non_coding	3.48805	-2.13628	-4.39628	0.00045447	0.0226338
ENSG00000144015	TRIM43	protein_coding	1.55508	-2.13889	-4.40422	5.96e-05	0.00570454
ENSG00000225107	AC092484.1	long_non_coding	4.55169	-2.1492	-4.43581	8.88e-07	0.00026634
ENSG00000233508	AL021395.1	long_non_coding	1.88406	-2.15656	-4.45849	0.000406194	0.0213537
ENSG00000248874	C5orf17	long_non_coding	14.4597	-2.16707	-4.49112	8.21e-08	4.17e-05
ENSG00000212901	KRTAP3-1	protein_coding	4.69442	-2.1731	-4.5099	5.79e-07	0.000191659
ENSG00000166049	PASD1	protein_coding	2.65502	-2.18209	-4.53812	1.39e-05	0.00196551
ENSG00000250954	AC016687.3	long_non_coding	1.34422	-2.20338	-4.60558	0.000216681	0.0142928
ENSG00000230269	LINC02525	long_non_coding	9.18985	-2.2053	-4.61171	0.000133736	0.0101644
ENSG00000266736	GTF2IP6	pseudogene	1.84449	-2.21466	-4.64173	0.000538044	0.0253119
ENSG00000242366	UGT1A8	protein_coding	19.7517	-2.248	-4.75025	8.68e-08	4.33e-05
ENSG00000157060	SHCBP1L	protein_coding	11.8562	-2.26667	-4.8121	6.62e-06	0.00110829
ENSG00000253898	LINC01419	long_non_coding	5.63014	-2.27976	-4.85598	1.89e-06	0.000456989
ENSG00000184139	RPL7AP28	pseudogene	10.6993	-2.31698	-4.98288	3.19e-10	5.78e-07
ENSG00000258125	AC025254.1	long_non_coding	1.10617	-2.3274	-5.01901	0.0004029	0.0212604
ENSG00000261780	AC105243.1	long_non_coding	117.485	-2.33595	-5.04884	8.29e-09	7.5e-06
ENSG00000181617	FDCSP	protein_coding	2457.29	-2.33836	-5.05726	1.11e-10	2.39e-07
ENSG00000270816	LINC00221	long_non_coding	2.93649	-2.36632	-5.15624	8.23e-06	0.00130921
ENSG00000181433	SAGE1	protein_coding	54.2586	-2.37377	-5.18294	2.5e-05	0.00306201
ENSG00000244215	LINC02016	long_non_coding	5.05296	-2.38259	-5.21472	1.26e-08	1.09e-05
ENSG00000265790	AC090774.3	pseudogene	2.76028	-2.38885	-5.23738	8.96e-06	0.00139478
ENSG00000185615	PDIA2	protein_coding	79.8732	-2.39368	-5.25494	1.97e-16	1.14e-12
ENSG00000214897	PNMA6E	protein_coding	5.68227	-2.4078	-5.30665	6.92e-06	0.00115222
ENSG00000156925	ZIC3	protein_coding	1.47889	-2.44001	-5.42645	8.41e-05	0.00738835
ENSG00000198681	MAGEA1	protein_coding	244.116	-2.45351	-5.47747	9.6e-06	0.0014818
ENSG00000257893	LINC02404	long_non_coding	2.2206	-2.47207	-5.54839	1e-06	0.000289165
ENSG00000164900	GBX1	protein_coding	8.56408	-2.47417	-5.55648	7.6e-07	0.00023785
ENSG00000161055	SCGB3A1	protein_coding	479.055	-2.47754	-5.56948	1.87e-11	4.72e-08
ENSG00000263711	AC079062.1	long_non_coding	29.8724	-2.48532	-5.59959	9.92e-08	4.79e-05
ENSG00000124092	CTCFL	protein_coding	26.9372	-2.51761	-5.72634	5.05e-08	3.01e-05
ENSG00000186895	FGF3	protein_coding	6.81142	-2.52399	-5.75172	0.000263969	0.0162636
ENSG00000268940	CT45A1	protein_coding	7.03328	-2.54271	-5.82682	0.000240461	0.0153543
ENSG00000179083	FAM133A	protein_coding	42.8469	-2.54403	-5.83216	7.65e-10	1.23e-06
ENSG00000124237	C20orf85	protein_coding	3.88696	-2.58813	-6.01319	7.68e-08	4.04e-05
ENSG00000126890	CTAG2	protein_coding	43.83	-2.58825	-6.01367	4.02e-05	0.0043369
ENSG00000132446	FTHL17	protein_coding	6.18197	-2.60898	-6.10073	0.000959002	0.0366847
ENSG00000233125	ACTBP12	pseudogene	17.1088	-2.64169	-6.24062	2.69e-17	2.22e-13
ENSG00000231476	AC074389.2	long_non_coding	13.4867	-2.66441	-6.3397	4.24e-05	0.00447791
ENSG00000264734	AC069061.2	long_non_coding	2.3538	-2.67361	-6.38023	0.000314035	0.018242
ENSG00000170516	COX7B2	protein_coding	8.58435	-2.67958	-6.40671	0.00112695	0.0408177
ENSG00000218819	TDRD15	protein_coding	3.51924	-2.69805	-6.48925	4.22e-06	0.000826244
ENSG00000130294	KIF1A	protein_coding	162.248	-2.7522	-6.73742	8.8e-20	1.27e-15
ENSG00000187600	TMEM247	long_non_coding	2.65799	-2.76512	-6.79806	0.000240169	0.0153525
ENSG00000155495	MAGEC1	protein_coding	78.8806	-2.77151	-6.82822	8.86e-06	0.00138575
ENSG00000104327	CALB1	protein_coding	1572.62	-2.80534	-6.99024	4.38e-17	3.17e-13
ENSG00000125816	NKX2-4	protein_coding	6.56941	-2.8777	-7.34975	2.1e-05	0.00267597
ENSG00000179059	ZFP42	protein_coding	58.4915	-3.02912	-8.16313	7.92e-17	5.1e-13
ENSG00000156076	WIF1	protein_coding	127.686	-3.02932	-8.16423	8.59e-15	4.15e-11
ENSG00000170323	FABP4	protein_coding	5485.46	-3.08362	-8.47739	8.29e-21	1.6e-16
ENSG00000137948	BRDT	protein_coding	60.1055	-3.11328	-8.65349	2.22e-11	5.37e-08
ENSG00000125813	PAX1	protein_coding	173.779	-3.16289	-8.95621	2.17e-26	6.29e-22
ENSG00000258753	AL359792.1	long_non_coding	5.7635	-3.20887	-9.24629	0.000406684	0.0213537
ENSG00000242515	UGT1A10	protein_coding	148.83	-3.25107	-9.5207	1.6e-15	8.43e-12
ENSG00000258038	LINC02327	long_non_coding	2.41371	-3.25623	-9.5548	1.34e-06	0.000349943
ENSG00000228100	LINC01820	long_non_coding	4.67915	-3.27975	-9.71191	4.16e-07	0.000148835
ENSG00000176566	DCAF4L2	protein_coding	4.29966	-3.44759	-10.9101	8e-05	0.00707058
ENSG00000168875	SOX14	protein_coding	21.9351	-3.9719	-15.6914	5.01e-09	5.09e-06
ENSG00000169297	NR0B1	protein_coding	10.8221	-4.51488	-22.8621	3.44e-19	3.32e-15
