# Supplementary material for: MAPK pathway mutations in head and neck cancer affect immune microenvironments and ErbB3 signaling
Source: Life Sci Alliance. 2020 May 7;3(6):e201900545. doi: 10.26508/lsa.201900545 (PMC7219112; doi:10.26508/lsa.201900545)
Supplement: Supplementary file 8 [file LSA-2019-00545_TableS5.xlsx]

## Sheet: Supplementary Table S5
Table S5: A list of 130 significantly upregulated (P values <0.05, FDR <0.05, and Log2 Fold Change >0.5) differentially expressed protein-coding genes (DEGs) in MAPK-mutated tumors (vs. WT) with all immune-related genes highlighted in red.
Gene ID	Gene	Group	Base Mean	logFC	FC	P-Value	FDR
ENSG00000110484	SCGB2A2	protein_coding	10.1937	5.18046	36.2639	1.22e-31	7.08e-27
ENSG00000185634	SHC4	protein_coding	92.5949	1.77411	3.42028	3.36e-19	3.32e-15
ENSG00000179046	TRIML2	protein_coding	142.527	1.74307	3.34747	2.58e-08	1.69e-05
ENSG00000221986	MYBPHL	protein_coding	27.6441	1.54281	2.91362	9.65e-12	2.94e-08
ENSG00000169248	CXCL11	protein_coding	2616.43	1.4393	2.7119	2.07e-08	1.55e-05
ENSG00000108342	CSF3	protein_coding	589.641	1.41716	2.67059	7.65e-09	7.14e-06
ENSG00000101977	MCF2	protein_coding	12.1049	1.34301	2.5368	2.31e-09	2.78e-06
ENSG00000120210	INSL6	protein_coding	1.42647	1.13153	2.19091	0.000190951	0.01298
ENSG00000100450	GZMH	protein_coding	246.538	1.12902	2.18709	2e-08	1.54e-05
ENSG00000205426	KRT81	protein_coding	133.897	1.12688	2.18385	2.11e-08	1.55e-05
ENSG00000168062	BATF2	protein_coding	965.766	1.12575	2.18214	9.27e-09	8.14e-06
ENSG00000137033	IL33	protein_coding	848.126	1.12296	2.17794	1.71e-07	7.21e-05
ENSG00000169245	CXCL10	protein_coding	8002.54	1.07417	2.1055	5.23e-06	0.000957985
ENSG00000255071	SAA2-SAA4	protein_coding	121.343	1.05418	2.07653	3.95e-06	0.000791662
ENSG00000111537	IFNG	protein_coding	42.1814	1.04687	2.06604	8.16e-07	0.000249998
ENSG00000156219	ART3	protein_coding	52.4784	1.03292	2.04616	1.46e-05	0.0020355
ENSG00000198883	PNMA5	protein_coding	33.4476	1.03098	2.04342	0.00112594	0.0408065
ENSG00000113249	HAVCR1	protein_coding	3.17304	1.0186	2.02595	8.4e-06	0.00132611
ENSG00000179593	ALOX15B	protein_coding	1229.64	1.01644	2.02292	4.71e-06	0.000884794
ENSG00000167633	KIR3DL1	protein_coding	4.04295	0.989926	1.98608	7.65e-05	0.00687978
ENSG00000100453	GZMB	protein_coding	740.882	0.982803	1.9763	4.19e-09	4.41e-06
ENSG00000205809	KLRC2	protein_coding	12.8536	0.980672	1.97338	6.33e-06	0.00107254
ENSG00000115523	GNLY	protein_coding	1355.2	0.974355	1.96476	5.57e-08	3.24e-05
ENSG00000173432	SAA1	protein_coding	3225.71	0.960719	1.94628	6.13e-06	0.00105618
ENSG00000154451	GBP5	protein_coding	5555.67	0.958725	1.94359	4.08e-06	0.000811916
ENSG00000089692	LAG3	protein_coding	598.154	0.954823	1.93834	2.09e-08	1.55e-05
ENSG00000145649	GZMA	protein_coding	584.107	0.938215	1.91616	1.88e-07	7.73e-05
ENSG00000178445	GLDC	protein_coding	697.805	0.916005	1.88688	0.000346939	0.0193761
ENSG00000243772	KIR2DL3	protein_coding	3.9818	0.894602	1.8591	0.000301626	0.0177234
ENSG00000105374	NKG7	protein_coding	589.096	0.866158	1.8228	1.78e-06	0.000439195
ENSG00000130513	GDF15	protein_coding	576.567	0.863425	1.81935	0.000133575	0.0101644
ENSG00000188032	C19orf67	protein_coding	1.44038	0.860164	1.81524	0.00042007	0.0217009
ENSG00000117560	FASLG	protein_coding	71.5524	0.843949	1.79496	1.07e-05	0.0016002
ENSG00000255663	AP002373.1	protein_coding	2.61432	0.82292	1.76898	3.53e-05	0.00392994
ENSG00000129048	ACKR4	protein_coding	153.566	0.814663	1.75889	9.65e-06	0.0014818
ENSG00000140105	WARS	protein_coding	37034.5	0.808894	1.75187	1.69e-06	0.000420806
ENSG00000205810	KLRC3	protein_coding	1.74577	0.790819	1.73006	0.000634868	0.027982
ENSG00000189013	KIR2DL4	protein_coding	48.7662	0.771022	1.70648	5.61e-05	0.00546173
ENSG00000138755	CXCL9	protein_coding	7295.24	0.769954	1.70522	0.000490007	0.0238878
ENSG00000153563	CD8A	protein_coding	763.837	0.7568	1.68974	3.31e-05	0.00378717
ENSG00000089327	FXYD5	protein_coding	8832.12	0.751971	1.68409	1.4e-09	1.84e-06
ENSG00000134339	SAA2	protein_coding	568.909	0.74305	1.67371	0.000664011	0.028763
ENSG00000134539	KLRD1	protein_coding	166.615	0.742192	1.67272	4.34e-06	0.00083616
ENSG00000196196	HRCT1	protein_coding	38.8863	0.740439	1.67068	0.000107834	0.0088459
ENSG00000183542	KLRC4	protein_coding	2.63102	0.739212	1.66926	0.00107577	0.0397595
ENSG00000104953	TLE6	protein_coding	31.8524	0.733962	1.6632	4.56e-06	0.000870573
ENSG00000172116	CD8B	protein_coding	144.26	0.732444	1.66145	0.000120757	0.00960665
ENSG00000176083	ZNF683	protein_coding	129.023	0.724607	1.65245	0.00039647	0.0210776
ENSG00000137101	CD72	protein_coding	147.479	0.722698	1.65027	8.83e-07	0.000266306
ENSG00000198019	FCGR1B	protein_coding	20.4192	0.71844	1.6454	8.61e-06	0.0013549
ENSG00000180644	PRF1	protein_coding	851.225	0.716576	1.64328	3.74e-06	0.000761713
ENSG00000120217	CD274	protein_coding	1004.72	0.711175	1.63714	2.01e-05	0.0025959
ENSG00000143185	XCL2	protein_coding	22.1592	0.696769	1.62087	1.06e-06	0.00029667
ENSG00000198502	HLA-DRB5	protein_coding	6062.78	0.696297	1.62034	1.56e-05	0.00214682
ENSG00000104783	KCNN4	protein_coding	864.225	0.688048	1.6111	4.65e-06	0.000881845
ENSG00000166523	CLEC4E	protein_coding	98.9833	0.680224	1.60239	1.25e-05	0.00180734
ENSG00000104970	KIR3DX1	protein_coding	4.55922	0.676421	1.59817	0.000292176	0.0173197
ENSG00000254521	SIGLEC12	protein_coding	114.901	0.676003	1.59771	0.000670251	0.0289252
ENSG00000275302	CCL4	protein_coding	507.489	0.67478	1.59635	2.52e-06	0.000551909
ENSG00000096996	IL12RB1	protein_coding	330.389	0.674767	1.59634	6.04e-06	0.00104741
ENSG00000184995	IFNE	protein_coding	57.2047	0.671503	1.59273	0.00113801	0.041064
ENSG00000125148	MT2A	protein_coding	30274.3	0.664489	1.58501	9.99e-05	0.00838549
ENSG00000173372	C1QA	protein_coding	6064.93	0.65907	1.57906	1.89e-05	0.00247015
ENSG00000173369	C1QB	protein_coding	7037.43	0.657105	1.57691	2.15e-05	0.0027138
ENSG00000150337	FCGR1A	protein_coding	137.115	0.656644	1.57641	2.2e-05	0.00276192
ENSG00000115607	IL18RAP	protein_coding	60.8953	0.653135	1.57258	1.18e-05	0.00171895
ENSG00000163584	RPL22L1	protein_coding	2603.03	0.649604	1.56874	8.54e-08	4.3e-05
ENSG00000188389	PDCD1	protein_coding	172.774	0.646866	1.56576	6.67e-05	0.00624754
ENSG00000167286	CD3D	protein_coding	436.455	0.64564	1.56443	4.17e-05	0.00443173
ENSG00000151364	KCTD14	protein_coding	241.384	0.643559	1.56218	0.00076689	0.0316342
ENSG00000152969	JAKMIP1	protein_coding	63.3026	0.640243	1.55859	0.000106794	0.0087855
ENSG00000133321	RARRES3	protein_coding	1999.4	0.633709	1.55155	7.8e-05	0.00696397
ENSG00000179344	HLA-DQB1	protein_coding	6962.96	0.632746	1.55051	5.39e-05	0.00530275
ENSG00000100298	APOBEC3H	protein_coding	44.8708	0.63153	1.54921	1.74e-05	0.00233322
ENSG00000163734	CXCL3	protein_coding	229.925	0.627546	1.54493	0.000910243	0.0352856
ENSG00000197272	IL27	protein_coding	7.66809	0.622628	1.53968	0.000303237	0.0177877
ENSG00000172215	CXCR6	protein_coding	352.131	0.608256	1.52442	6.68e-05	0.00624754
ENSG00000109943	CRTAM	protein_coding	68.5563	0.607196	1.5233	0.000390123	0.0209397
ENSG00000175779	C15orf53	protein_coding	2.83212	0.606712	1.52279	0.000699618	0.0298368
ENSG00000007129	CEACAM21	protein_coding	66.4668	0.601191	1.51697	4.59e-05	0.00474076
ENSG00000089012	SIRPG	protein_coding	179.799	0.597063	1.51263	0.000353608	0.0196561
ENSG00000140287	HDC	protein_coding	64.6214	0.594908	1.51038	0.000382521	0.0206081
ENSG00000152503	TRIM36	protein_coding	121.867	0.594852	1.51032	9.05e-07	0.000270142
ENSG00000197992	CLEC9A	protein_coding	21.7942	0.589828	1.50507	0.00072533	0.0305604
ENSG00000174946	GPR171	protein_coding	80.7625	0.589483	1.50471	0.000278967	0.0168647
ENSG00000110852	CLEC2B	protein_coding	1837.75	0.589113	1.50432	3e-05	0.00351124
ENSG00000173762	CD7	protein_coding	745.268	0.588471	1.50365	4.25e-05	0.00447791
ENSG00000171877	FRMD5	protein_coding	100.242	0.587867	1.50302	0.00147257	0.0485626
ENSG00000073861	TBX21	protein_coding	65.0705	0.587624	1.50277	0.000349767	0.0194964
ENSG00000141574	SECTM1	protein_coding	2466.07	0.585852	1.50092	2.02e-05	0.0026034
ENSG00000185885	IFITM1	protein_coding	10266	0.581428	1.49633	1.11e-05	0.00164582
ENSG00000126264	HCST	protein_coding	209.229	0.580888	1.49577	5.03e-05	0.00502818
ENSG00000101082	SLA2	protein_coding	207.582	0.578524	1.49332	0.000165155	0.0117242
ENSG00000162643	WDR63	protein_coding	23.607	0.572427	1.48702	0.000260314	0.0161587
ENSG00000196735	HLA-DQA1	protein_coding	5966.99	0.571306	1.48587	0.000246835	0.0156234
ENSG00000173208	ABCD2	protein_coding	37.5079	0.569419	1.48393	0.00124001	0.0434635
ENSG00000188820	FAM26F	protein_coding	438.001	0.569109	1.48361	0.000287224	0.0171314
ENSG00000132274	TRIM22	protein_coding	5033.81	0.569099	1.4836	3.81e-05	0.00417744
ENSG00000172543	CTSW	protein_coding	334.191	0.566304	1.48073	0.000651788	0.0283822
ENSG00000134545	KLRC1	protein_coding	40.607	0.56491	1.4793	0.00114193	0.0411171
ENSG00000137757	CASP5	protein_coding	28.0919	0.564765	1.47915	0.000447304	0.0224291
ENSG00000110848	CD69	protein_coding	239.612	0.561413	1.47571	0.000228912	0.014846
ENSG00000168918	INPP5D	protein_coding	1245.12	0.561327	1.47563	1.53e-05	0.00211442
ENSG00000274997	HIST1H2AH	protein_coding	4.05928	0.559094	1.47334	0.000973007	0.0370537
ENSG00000179921	GPBAR1	protein_coding	34.1267	0.555798	1.46998	1.01e-05	0.00152312
ENSG00000139278	GLIPR1	protein_coding	1786.07	0.555618	1.4698	3.39e-06	0.00070365
ENSG00000111012	CYP27B1	protein_coding	665.551	0.55088	1.46498	0.00027171	0.0165818
ENSG00000105609	LILRB5	protein_coding	201.736	0.54936	1.46344	0.00041789	0.0216283
ENSG00000151948	GLT1D1	protein_coding	54.4122	0.548352	1.46241	0.00049918	0.0241925
ENSG00000139318	DUSP6	protein_coding	5177.71	0.544997	1.45902	4.1e-06	0.000811916
ENSG00000106328	FSCN3	protein_coding	3.02279	0.543749	1.45776	0.000799649	0.0324311
ENSG00000158869	FCER1G	protein_coding	1354.6	0.542504	1.4565	1.36e-05	0.00193921
ENSG00000235162	C12orf75	protein_coding	2501.12	0.542004	1.45599	7.14e-06	0.00117819
ENSG00000166148	AVPR1A	protein_coding	184.822	0.541722	1.45571	0.000115187	0.00928318
ENSG00000162244	RPL29	protein_coding	22786	0.541524	1.45551	5.9e-10	1e-06
ENSG00000114378	HYAL1	protein_coding	761.086	0.539944	1.45392	1.01e-05	0.00152312
ENSG00000163508	EOMES	protein_coding	114.606	0.535282	1.44923	0.00118665	0.0420975
ENSG00000131042	LILRB2	protein_coding	498.162	0.531947	1.44588	0.00014142	0.0105818
ENSG00000253873	PCDHGA11	protein_coding	47.2129	0.531258	1.44519	0.00056138	0.0259476
ENSG00000137496	IL18BP	protein_coding	830.661	0.52806	1.44199	3.69e-05	0.0040673
ENSG00000253767	PCDHGA8	protein_coding	11.6267	0.526007	1.43994	0.000392484	0.0209693
ENSG00000142089	IFITM3	protein_coding	33646	0.522646	1.43659	5.48e-06	0.000998105
ENSG00000203747	FCGR3A	protein_coding	2205.91	0.520748	1.4347	0.00070024	0.0298414
ENSG00000132744	ACY3	protein_coding	69.7632	0.520459	1.43441	0.000548836	0.025618
ENSG00000142512	SIGLEC10	protein_coding	444.189	0.516751	1.43073	0.000579462	0.0264665
ENSG00000172183	ISG20	protein_coding	2191.06	0.509972	1.42402	0.00010599	0.00874416
ENSG00000159189	C1QC	protein_coding	6149.35	0.50996	1.42401	0.000441101	0.0222649
ENSG00000204472	AIF1	protein_coding	922.117	0.507782	1.42186	7.95e-05	0.00705301
ENSG00000196126	HLA-DRB1	protein_coding	20891.2	0.503927	1.41807	0.000899309	0.0350023
ENSG00000197249	SERPINA1	protein_coding	2350.5	0.500563	1.41477	0.00107658	0.039764
